# Supplementary material for: Experimental Sodalis infection eliminates ancient insect symbiont
Source: Nat Commun. 2026 Mar 31;17:3153. doi: 10.1038/s41467-026-71143-2 (PMC13043703; doi:10.1038/s41467-026-71143-2)
Supplement: Supplementary file 4 — Source Data [file 41467_2026_71143_MOESM4_ESM.xlsx]

## Sheet: Figure 2
	Figure 2a and 2b: Survival data and total number of larvae produced by O. surinamensis females									Figure 2c: Cuticle melanization (measured as the inverse red value) of first-offspring								Figure 2d: Cuticle thickness (measured in histological sections) of								Statistics
	injected with either S. praecaptivus or 0.85% NaCl (w/v)									adults of control and Sodalis-infected beetles								first-offspring adults of control and Sodalis-infected beetles
	Figure 2a									Figure 2c								Figure 2d								Experiment	Treatment group	Comparison	Test used	Mean	Median	SD	df	test statistic	p-value
	Figure 2b							Figure 2b																		Survival	Control	Control vs Sodalis	Anova (Type II)				1	Chisq=214.31	<2.2E-16
	Well	Sample_ID	Treatment	Batch	Runtime	Survival	Status	Larvae produced		Sample	Treatment	Red Value	Inverse Red Value	Bodypart	Batch	Sex		Treatment	Random ID	Dorsal	Lateral	Ventral	Mean	Sex			Sodalis		Cox-ME-model
	2	CP2W2	Control	2	80	0	1	0		1	Control	41.7298	0.0239637	Abdomen	4	M		Control	3	13.29	13.5	12.42	13.07	M
	11	CP2W11	Control	2	80	0	1	0		1	Control	34.4821	0.0290006	Thorax	4	M		Control	4	15.55	9.72	12.51	12.5933	F		Number of larvae	Control	Control vs Sodalis	Zero-inflated negative binomial model	1.801	1	2.40127		z=-9.457	<2.2E-16
	14	CP2W14	Control	2	80	0	1	0		2	Control	37.3442	0.0267779	Thorax	7	M		Control	9	12.79	13.65	13.35	13.2633	M			Sodalis			0.369	0	0.857344
	32	CP5W32	Control	5	80	0	1	0		2	Control	45.996	0.021741	Abdomen	7	M		Control	14	15.37	12.55	13.19	13.7033	M
	44	CP5W44	Control	5	80	0	1	0		3	Control	47.6155	0.0210016	Thorax	7	M		Control	16	13.4	12.77	12.63	12.9333	M		Cuticle melanization	Control - Thorax	Control vs Sodalis Thorax	two-sample t-test	0.02554	0.0258457	0.00215449	57	t=5.7643	3.488e-07
	24	CP6W24	Control	6	80	0	1	0		3	Control	63.5803	0.0157281	Abdomen	7	M		Control	44	12.37	11.51	12.87	12.25	M			Sodalis - Thorax			0.02214	0.0223758	0.00211511
	44	CP6W44	Control	6	80	0	1	2		4	Control	48.109	0.0207861	Thorax	7	M		Control	47	13.43	13.75	11.02	12.7333	F			Control - Abdomen	Control vs Sodalis Abdomen	Wilcoxon rank sum test	0.01997	0.0200547	0.0028183		W=741	1.229e-10
	32	CP7W32	Control	7	80	0	1	0		4	Control	50.4063	0.0198388	Abdomen	7	M		Control	51	13.28	10.75	12	12.01	F			Sodalis - Abdomen			0.01475	0.0150242	0.0015045
	24	CP2W24	Control	2	80	1	1	0		5	Control	56.4775	0.0177062	Abdomen	5	M		Control	61	14.49	13.46	14.13	14.0267	F
	12	CP5W12	Control	5	80	1	1	0		5	Control	38.2102	0.026171	Thorax	5	M		Control	99	14.76	11.93	12.22	12.97	M		Cuticle thickness	Control - Sections	Control vs Sodalis Sections	Wilcoxon rank sum test	12.9553	12.9517	0.613501		W=90	0.1306
	20	CP6W20	Control	6	80	1	1	0		6	Control	49.7673	0.0200935	Abdomen	1	M		Sodalis	5	11.93	12.4	10.47	11.6	M			Sodalis - Sections			12.2085	12.3467	1.66882
	36	CP7W36	Control	7	80	1	1	0		6	Control	42.9835	0.0232647	Thorax	1	M		Sodalis	11	14.27	12.32	11.6	12.73	F
	4	CP4W4	Control	4	80	2	1	0		7	Control	55.0386	0.0181691	Abdomen	2	F		Sodalis	13	12.02	10.84	9.39	10.75	M
	37	CP6W37	Control	6	80	2	1	1		7	Control	45.0067	0.0222189	Thorax	2	F		Sodalis	28	14.78	13.83	12.39	13.6667	M
	28	CP4W28	Control	4	80	3	1	0		8	Control	47.028	0.0212639	Abdomen	2	M		Sodalis	33	13.22	13	11.08	12.4333	F
	17	CP6W17	Control	6	80	3	1	0		8	Control	40.0273	0.0249829	Thorax	2	M		Sodalis	52	16.77	13.72	17.75	16.08	F
	33	CP7W33	Control	7	80	3	1	2		9	Control	46.4982	0.0215062	Abdomen	2	M		Sodalis	62	14.2	11.54	11.3	12.3467	F
	5	CP1W5	Control	1	80	4	1	0		9	Control	38.4635	0.0259987	Thorax	2	F		Sodalis	64	10.97	10.4	10.35	10.5733	M
	5	CP5W5	Control	5	80	4	1	0		10	Control	62.8295	0.0159161	Abdomen	3	M		Sodalis	72	13.02	8.06	8.46	9.84667	M
	29	CP7W29	Control	7	80	5	1	2		10	Control	41.8146	0.0239151	Thorax	3	M		Sodalis	88	11.2	10.55	11.55	11.1	F
	1	CP1W1	Control	1	80	7	0	1		11	Control	53.0047	0.0188663	Abdomen	3	F		Sodalis	90	14.07	12.26	13.92	13.4167	M
	16	CP1W16	Control	1	80	7	0	0		11	Control	36.537	0.0273695	Thorax	3	M		Sodalis	98	11.88	10.86	10.16	10.9667	M
	18	CP1W18	Control	1	80	7	0	0		12	Control	41.9163	0.023857	Abdomen	6	M		Sodalis	100	13.71	13.13	12.76	13.2	F
	21	CP1W21	Control	1	80	7	0	0		12	Control	33.6435	0.0297234	Thorax	6	M
	30	CP1W30	Control	1	80	7	0	1		13	Control	43.7075	0.0228794	Abdomen	7	M
	37	CP1W37	Control	1	80	7	0	0		13	Control	37.8885	0.0263932	Thorax	7	M
	41	CP1W41	Control	1	80	7	0	2		14	Control	49.2786	0.0202928	Abdomen	4	M
	44	CP1W44	Control	1	80	7	0	0		14	Control	36.082	0.0277146	Thorax	4	F
	6	CP2W6	Control	2	80	7	0	0		15	Control	49.6536	0.0201395	Abdomen	5	F
	8	CP2W8	Control	2	80	7	0	3		15	Control	37.8802	0.026399	Thorax	5	M
	13	CP2W13	Control	2	80	7	0	2		16	Control	65.1306	0.0153538	Abdomen	5	M
	20	CP2W20	Control	2	80	7	0	0		16	Control	45.6547	0.0219035	Thorax	5	F
	25	CP2W25	Control	2	80	7	0	5		17	Control	37.5831	0.0266077	Abdomen	7	F
	28	CP2W28	Control	2	80	7	0	0		17	Control	35.4645	0.0281972	Thorax	7	F
	41	CP2W41	Control	2	80	7	0	0		18	Control	63.5874	0.0157264	Abdomen	7	NA
	2	CP3W2	Control	3	80	7	0	4		18	Control	42.6833	0.0234283	Thorax	7	NA
	9	CP3W9	Control	3	80	7	0	0		19	Control	43.4023	0.0230403	Abdomen	2	M
	13	CP3W13	Control	3	80	7	0	2		19	Control	36.1677	0.027649	Thorax	2	M
	21	CP3W21	Control	3	80	7	0	1		20	Control	49.8637	0.0200547	Abdomen	2	F
	31	CP3W31	Control	3	80	7	0	0		20	Control	37.1455	0.0269212	Thorax	2	F
	39	CP3W39	Control	3	80	7	0	0		21	Control	47.0549	0.0212518	Abdomen	2	F
	42	CP3W42	Control	3	80	7	0	2		21	Control	33.4824	0.0298664	Thorax	2	F
	47	CP3W47	Control	3	80	7	0	2		22	Control	47.648	0.0209873	Abdomen	1	F
	3	CP4W3	Control	4	80	7	0	0		22	Control	37.8572	0.0264151	Thorax	1	F
	9	CP4W9	Control	4	80	7	0	0		23	Control	64.9855	0.015388	Abdomen	3	F
	12	CP4W12	Control	4	80	7	0	0		23	Control	41.7691	0.0239412	Thorax	3	F
	15	CP4W15	Control	4	80	7	0	0		24	Control	40.6203	0.0246182	Abdomen	2	F
	18	CP4W18	Control	4	80	7	0	0		24	Control	37.992	0.0263214	Thorax	2	M
	27	CP4W27	Control	4	80	7	0	0		25	Control	54.4372	0.0183698	Abdomen	3	M
	32	CP4W32	Control	4	80	7	0	2		25	Control	40.3832	0.0247628	Thorax	3	F
	38	CP4W38	Control	4	80	7	0	3		26	Control	55.4666	0.0180289	Abdomen	3	M
	2	CP5W2	Control	5	80	7	0	0		26	Control	37.9339	0.0263616	Thorax	3	M
	4	CP5W4	Control	5	80	7	0	0		27	Control	47.6907	0.0209685	Abdomen	4	M
	18	CP5W18	Control	5	80	7	0	0		27	Control	38.6911	0.0258457	Thorax	4	M
	23	CP5W23	Control	5	80	7	0	0		28	Control	40.3421	0.024788	Abdomen	3	F
	27	CP5W27	Control	5	80	7	0	0		28	Control	37.9041	0.0263824	Thorax	3	F
	30	CP5W30	Control	5	80	7	0	10		29	Control	46.6925	0.0214167	Abdomen	5	F
	36	CP5W36	Control	5	80	7	0	0		29	Control	39.5142	0.0253074	Thorax	5	F
	37	CP5W37	Control	5	80	7	0	2		30	Control	52.4054	0.019082	Abdomen	1	F
	3	CP6W3	Control	6	80	7	0	5		30	Control	39.6589	0.025215	Thorax	1	F
	5	CP6W5	Control	6	80	7	0	0		31	Control	52.7415	0.0189604	Abdomen	1	F
	7	CP6W7	Control	6	80	7	0	10		31	Control	37.4018	0.0267367	Thorax	1	F
	10	CP6W10	Control	6	80	7	0	8		32	Control	57.5156	0.0173866	Abdomen	1	F
	15	CP6W15	Control	6	80	7	0	0		32	Control	42.7566	0.0233882	Thorax	1	F
	25	CP6W25	Control	6	80	7	0	1		33	Control	55.2333	0.018105	Abdomen	2	F
	34	CP6W34	Control	6	80	7	0	0		33	Control	41.5545	0.0240648	Thorax	2	F
	41	CP6W41	Control	6	80	7	0	1		34	Control	53.255	0.0187776	Abdomen	3	F
	42	CP6W42	Control	6	80	7	0	8		34	Control	39.768	0.0251458	Thorax	3	F
	46	CP6W46	Control	6	80	7	0	3		35	Control	44.0795	0.0226863	Abdomen	4	F
	2	CP7W2	Control	7	80	7	0	3		35	Control	38.9175	0.0256954	Thorax	4	F
	9	CP7W9	Control	7	80	7	0	2		36	Control	58.2859	0.0171568	Abdomen	4	M
	14	CP7W14	Control	7	80	7	0	5		36	Control	39.3227	0.0254306	Thorax	4	M
	16	CP7W16	Control	7	80	7	0	4		37	Control	46.5424	0.0214858	Abdomen	1	M
	28	CP7W28	Control	7	80	7	0	0		37	Control	36.6041	0.0273193	Thorax	1	M
	30	CP7W30	Control	7	80	7	0	2		38	Control	59.0632	0.016931	Abdomen	6	M
	34	CP7W34	Control	7	80	7	0	3		38	Control	42.5383	0.0235083	Thorax	6	M
	45	CP7W45	Control	7	80	7	0	6		39	Control	50.4913	0.0198054	Abdomen	6	F
	46	CP7W46	Control	7	80	7	0	1		39	Control	40.8779	0.0244631	Thorax	6	F
	8	CP1W8	Control	1	80	11	1	0		40	Sodalis	63.9189	0.0156448	Abdomen	2	NA
	14	CP4W14	Control	4	80	11	1	1		40	Sodalis	44.2058	0.0226215	Thorax	2	NA
	27	CP7W27	Control	7	80	12	1	0		41	Sodalis	68.9159	0.0145104	Abdomen	3	M
	33	CP4W33	Control	4	80	13	1	1		41	Sodalis	40.7773	0.0245234	Thorax	3	M
	33	CP6W33	Control	6	80	13	1	1		42	Sodalis	62.8212	0.0159182	Abdomen	4	F
	14	CP1W14	Control	1	80	14	0	0		42	Sodalis	41.5108	0.0240901	Thorax	4	F
	34	CP1W34	Control	1	80	14	0	5		43	Sodalis	67.8296	0.0147428	Abdomen	5	F
	37	CP2W37	Control	2	80	14	0	6		43	Sodalis	39.11	0.0255689	Thorax	5	F
	5	CP3W5	Control	3	80	14	0	6		44	Sodalis	68.3268	0.0146355	Abdomen	2	F
	19	CP3W19	Control	3	80	14	0	0		44	Sodalis	45.902	0.0217855	Thorax	2	F
	22	CP4W22	Control	4	80	14	0	1		45	Sodalis	61.9921	0.0161311	Abdomen	4	NA
	45	CP4W45	Control	4	80	14	0	1		45	Sodalis	43.3692	0.0230578	Thorax	4	NA
	15	CP5W15	Control	5	80	14	0	4		46	Sodalis	64.2391	0.0155668	Abdomen	1	F
	29	CP5W29	Control	5	80	14	0	1		46	Sodalis	39.2849	0.0254551	Thorax	1	F
	12	CP6W12	Control	6	80	14	0	0		47	Sodalis	62.1719	0.0160844	Abdomen	1	M
	22	CP6W22	Control	6	80	14	0	0		47	Sodalis	41.7729	0.023939	Thorax	1	M
	40	CP6W40	Control	6	80	14	0	6		48	Sodalis	62.3673	0.0160341	Abdomen	1	M
	39	CP4W39	Control	4	80	15	1	2		48	Sodalis	44.6067	0.0224182	Thorax	1	M
	42	CP4W42	Control	4	80	15	1	7		49	Sodalis	63.1651	0.0158315	Abdomen	1	F
	13	CP5W13	Control	5	80	18	1	1		49	Sodalis	44.9079	0.0222678	Thorax	1	F
	43	CP3W43	Control	3	80	19	1	3		50	Sodalis	63.3747	0.0157792	Abdomen	7	M
	22	CP7W22	Control	7	80	19	1	0		50	Sodalis	43.6293	0.0229204	Thorax	7	M
	17	CP2W17	Control	2	80	20	0	10		51	Sodalis	50.9868	0.0196129	Thorax	7	F
	10	CP5W10	Control	5	80	21	1	1		51	Sodalis	71.1304	0.0140587	Abdomen	7	F
	46	CP1W46	Control	1	80	22	1	4		52	Sodalis	73.8595	0.0135392	Abdomen	6	F
	1	CP4W1	Control	4	80	24	1	2		52	Sodalis	44.603	0.02242	Thorax	6	F
	17	CP5W17	Control	5	80	24	1	3		53	Sodalis	85.1933	0.011738	Abdomen	5	M
	25	CP7W25	Control	7	80	24	1	0		53	Sodalis	51.9947	0.0192327	Thorax	5	M
	11	CP3W11	Control	3	80	28	1	0		54	Sodalis	70.5993	0.0141644	Abdomen	7	F
	14	CP3W14	Control	3	80	28	1	0		54	Sodalis	46.0741	0.0217042	Thorax	7	F
	15	CP3W15	Control	3	80	28	1	2		55	Sodalis	65.3359	0.0153055	Abdomen	2	M
	17	CP3W17	Control	3	80	28	1	4		55	Sodalis	44.7758	0.0223335	Thorax	2	M
	26	CP3W26	Control	3	80	28	1	3		56	Sodalis	86.4334	0.0115696	Abdomen	3	M
	35	CP3W35	Control	3	80	28	1	3		56	Sodalis	54.5671	0.0183261	Thorax	3	M
	38	CP2W38	Control	2	80	31	1	9		57	Sodalis	58.0317	0.017232	Abdomen	3	M
	5	CP4W5	Control	4	80	31	1	3		57	Sodalis	47.5154	0.0210458	Thorax	3	M
	10	CP4W10	Control	4	80	35	1	0		58	Sodalis	77.0032	0.0129865	Abdomen	3	NA
	22	CP1W22	Control	1	80	49	0	0		58	Sodalis	55.2182	0.01811	Thorax	3	NA
	4	CP3W4	Control	3	80	49	1	3		59	Sodalis	73.9034	0.0135312	Abdomen	4	M
	47	CP1W47	Control	1	80	52	1	10		59	Sodalis	46.66	0.0214316	Thorax	4	M
	32	CP3W32	Control	3	80	56	1	12
	18	CP3W18	Control	3	80	59	1	7
	25	CP1W25	Control	1	80	63	1	3
	1	CP6W1	Control	6	80	63	1	6
	21	CP6W21	Control	6	80	66	1	1
	20	CP3W20	Control	3	80	70	1	4
	23	CP4W23	Control	4	80	70	1	1
	15	CP7W15	Control	7	80	73	1	6
	6	CP3W6	Control	3	80	77	1	14
	8	CP4W8	Control	4	80	77	1	3
	1	CP7W1	Control	7	80	80	0	1
	3	CP7W3	Control	7	80	80	0	19
	4	CP7W4	Control	7	80	80	0	0
	5	CP7W5	Control	7	80	80	0	2
	6	CP7W6	Control	7	80	80	0	0
	7	CP7W7	Control	7	80	80	0	8
	8	CP7W8	Control	7	80	80	0	6
	10	CP7W10	Control	7	80	80	0	10
	11	CP7W11	Control	7	80	80	0	10
	12	CP7W12	Control	7	80	7	0	2
	13	CP7W13	Control	7	80	80	0	5
	17	CP7W17	Control	7	80	80	0	14
	18	CP7W18	Control	7	80	80	0	3
	19	CP7W19	Control	7	80	80	0	10
	20	CP7W20	Control	7	80	80	0	9
	21	CP7W21	Control	7	80	80	0	4
	23	CP7W23	Control	7	80	80	0	5
	24	CP7W24	Control	7	80	80	0	11
	26	CP7W26	Control	7	80	80	0	2
	31	CP7W31	Control	7	80	49	1	0
	35	CP7W35	Control	7	80	80	0	3
	37	CP7W37	Control	7	80	80	0	7
	38	CP7W38	Control	7	80	80	0	6
	39	CP7W39	Control	7	80	80	0	2
	40	CP7W40	Control	7	80	80	0	1
	41	CP7W41	Control	7	80	80	0	10
	42	CP7W42	Control	7	80	7	0	2
	43	CP7W43	Control	7	80	80	0	2
	44	CP7W44	Control	7	80	80	0	8
	47	CP7W47	Control	7	80	80	0	7
	48	CP7W48	Control	7	80	80	0	3
	2	CP1W2	Control	1	80	80	0	4
	3	CP1W3	Control	1	80	80	0	14
	4	CP1W4	Control	1	80	80	0	12
	6	CP1W6	Control	1	80	80	0	3
	7	CP1W7	Control	1	80	80	0	3
	9	CP1W9	Control	1	80	80	0	0
	10	CP1W10	Control	1	80	80	0	0
	11	CP1W11	Control	1	80	80	0	3
	12	CP1W12	Control	1	80	80	0	7
	13	CP1W13	Control	1	80	80	0	4
	15	CP1W15	Control	1	80	80	0	4
	17	CP1W17	Control	1	80	80	0	4
	19	CP1W19	Control	1	80	80	0	7
	20	CP1W20	Control	1	80	80	0	3
	23	CP1W23	Control	1	80	80	0	3
	24	CP1W24	Control	1	80	80	0	4
	26	CP1W26	Control	1	80	80	0	5
	27	CP1W27	Control	1	80	80	0	4
	28	CP1W28	Control	1	80	80	0	8
	29	CP1W29	Control	1	80	80	0	10
	31	CP1W31	Control	1	80	80	0	4
	32	CP1W32	Control	1	80	80	0	10
	33	CP1W33	Control	1	80	80	0	1
	35	CP1W35	Control	1	80	80	0	8
	36	CP1W36	Control	1	80	80	0	1
	38	CP1W38	Control	1	80	80	0	6
	39	CP1W39	Control	1	80	80	0	0
	40	CP1W40	Control	1	80	80	0	3
	42	CP1W42	Control	1	80	80	0	0
	43	CP1W43	Control	1	80	80	0	7
	45	CP1W45	Control	1	80	80	0	8
	48	CP1W48	Control	1	80	80	0	12
	1	CP2W1	Control	2	80	80	0	9
	3	CP2W3	Control	2	80	80	0	0
	4	CP2W4	Control	2	80	80	0	9
	5	CP2W5	Control	2	80	80	0	11
	7	CP2W7	Control	2	80	80	0	0
	9	CP2W9	Control	2	80	80	0	14
	12	CP2W12	Control	2	80	80	0	2
	15	CP2W15	Control	2	80	80	0	8
	16	CP2W16	Control	2	80	80	0	0
	18	CP2W18	Control	2	80	80	0	3
	19	CP2W19	Control	2	80	80	0	8
	21	CP2W21	Control	2	80	80	0	14
	22	CP2W22	Control	2	80	80	0	5
	23	CP2W23	Control	2	80	80	0	5
	26	CP2W26	Control	2	80	80	0	10
	27	CP2W27	Control	2	80	80	0	16
	29	CP2W29	Control	2	80	80	0	1
	30	CP2W30	Control	2	80	80	0	18
	31	CP2W31	Control	2	80	80	0	25
	32	CP2W32	Control	2	80	80	0	12
	33	CP2W33	Control	2	80	80	0	2
	34	CP2W34	Control	2	80	80	0	0
	35	CP2W35	Control	2	80	80	0	10
	36	CP2W36	Control	2	80	80	0	7
	39	CP2W39	Control	2	80	80	0	14
	40	CP2W40	Control	2	80	80	0	19
	42	CP2W42	Control	2	80	80	0	13
	43	CP2W43	Control	2	80	80	0	4
	44	CP2W44	Control	2	80	80	0	0
	45	CP2W45	Control	2	80	80	0	19
	46	CP2W46	Control	2	80	80	0	8
	47	CP2W47	Control	2	80	80	0	12
	48	CP2W48	Control	2	80	80	0	5
	1	CP3W1	Control	3	80	80	0	12
	3	CP3W3	Control	3	80	80	0	10
	7	CP3W7	Control	3	80	80	0	5
	8	CP3W8	Control	3	80	80	0	10
	10	CP3W10	Control	3	80	80	0	6
	12	CP3W12	Control	3	80	80	0	8
	16	CP3W16	Control	3	80	80	0	0
	22	CP3W22	Control	3	80	80	0	2
	23	CP3W23	Control	3	80	80	0	8
	24	CP3W24	Control	3	80	80	0	4
	25	CP3W25	Control	3	80	80	0	12
	27	CP3W27	Control	3	80	80	0	10
	28	CP3W28	Control	3	80	80	0	1
	29	CP3W29	Control	3	80	80	0	7
	30	CP3W30	Control	3	80	80	0	14
	33	CP3W33	Control	3	80	80	0	11
	34	CP3W34	Control	3	80	80	0	11
	36	CP3W36	Control	3	80	80	0	11
	37	CP3W37	Control	3	80	80	0	11
	38	CP3W38	Control	3	80	80	0	10
	40	CP3W40	Control	3	80	80	0	9
	41	CP3W41	Control	3	80	80	0	1
	44	CP3W44	Control	3	80	80	0	2
	45	CP3W45	Control	3	80	80	0	11
	46	CP3W46	Control	3	80	80	0	4
	48	CP3W48	Control	3	80	80	0	8
	2	CP4W2	Control	4	80	80	0	11
	6	CP4W6	Control	4	80	80	0	1
	7	CP4W7	Control	4	80	80	0	1
	11	CP4W11	Control	4	80	80	0	2
	13	CP4W13	Control	4	80	80	0	6
	16	CP4W16	Control	4	80	80	0	7
	17	CP4W17	Control	4	80	80	0	8
	19	CP4W19	Control	4	80	80	0	2
	20	CP4W20	Control	4	80	80	0	10
	21	CP4W21	Control	4	80	80	0	3
	24	CP4W24	Control	4	80	80	0	8
	25	CP4W25	Control	4	80	80	0	8
	26	CP4W26	Control	4	80	80	0	8
	29	CP4W29	Control	4	80	80	0	13
	30	CP4W30	Control	4	80	80	0	3
	31	CP4W31	Control	4	80	80	0	2
	34	CP4W34	Control	4	80	80	0	6
	35	CP4W35	Control	4	80	80	0	3
	36	CP4W36	Control	4	80	80	0	10
	37	CP4W37	Control	4	80	80	0	8
	40	CP4W40	Control	4	80	80	0	3
	41	CP4W41	Control	4	80	80	0	12
	43	CP4W43	Control	4	80	80	0	6
	44	CP4W44	Control	4	80	80	0	2
	46	CP4W46	Control	4	80	80	0	6
	47	CP4W47	Control	4	80	80	0	8
	48	CP4W48	Control	4	80	80	0	0
	1	CP5W1	Control	5	80	80	0	0
	3	CP5W3	Control	5	80	80	0	0
	6	CP5W6	Control	5	80	80	0	1
	7	CP5W7	Control	5	80	80	0	3
	8	CP5W8	Control	5	80	80	0	0
	9	CP5W9	Control	5	80	80	0	6
	11	CP5W11	Control	5	80	80	0	8
	14	CP5W14	Control	5	80	80	0	13
	16	CP5W16	Control	5	80	80	0	4
	19	CP5W19	Control	5	80	80	0	5
	20	CP5W20	Control	5	80	80	0	15
	21	CP5W21	Control	5	80	80	0	8
	22	CP5W22	Control	5	80	80	0	0
	24	CP5W24	Control	5	80	80	0	14
	25	CP5W25	Control	5	80	80	0	2
	26	CP5W26	Control	5	80	80	0	12
	28	CP5W28	Control	5	80	80	0	4
	31	CP5W31	Control	5	80	80	0	6
	33	CP5W33	Control	5	80	80	0	8
	34	CP5W34	Control	5	80	80	0	8
	35	CP5W35	Control	5	80	80	0	7
	38	CP5W38	Control	5	80	80	0	0
	39	CP5W39	Control	5	80	80	0	11
	40	CP5W40	Control	5	80	80	0	6
	41	CP5W41	Control	5	80	80	0	7
	42	CP5W42	Control	5	80	80	0	1
	43	CP5W43	Control	5	80	80	0	11
	45	CP5W45	Control	5	80	80	0	0
	46	CP5W46	Control	5	80	80	0	1
	47	CP5W47	Control	5	80	80	0	6
	48	CP5W48	Control	5	80	80	0	9
	2	CP6W2	Control	6	80	80	0	9
	4	CP6W4	Control	6	80	80	0	5
	6	CP6W6	Control	6	80	80	0	14
	9	CP6W9	Control	6	80	80	0	11
	11	CP6W11	Control	6	80	80	0	1
	16	CP6W16	Control	6	80	80	0	8
	19	CP6W19	Control	6	80	80	0	1
	26	CP6W26	Control	6	80	80	0	0
	27	CP6W27	Control	6	80	80	0	2
	29	CP6W29	Control	6	80	80	0	8
	30	CP6W30	Control	6	80	80	0	0
	31	CP6W31	Control	6	80	80	0	10
	32	CP6W32	Control	6	80	80	0	9
	36	CP6W36	Control	6	80	80	0	9
	39	CP6W39	Control	6	80	80	0	9
	45	CP6W45	Control	6	80	80	0	9
	47	CP6W47	Control	6	80	80	0	7
	10	CP2W10	Control	2	80	NA	0	2
	8	CP6W8	Control	6	80	NA	0	4
	13	CP6W13	Control	6	80	NA	0	0
	14	CP6W14	Control	6	80	NA	0	1
	18	CP6W18	Control	6	80	NA	0	3
	23	CP6W23	Control	6	80	NA	0	3
	28	CP6W28	Control	6	80	NA	0	2
	35	CP6W35	Control	6	80	NA	0	3
	38	CP6W38	Control	6	80	NA	0	2
	43	CP6W43	Control	6	80	NA	0	2
	48	CP6W48	Control	6	80	NA	0	2
	37	WTP1W37	Sodalis	1	80	0	1	0
	36	WTP3W36	Sodalis	3	80	0	1	0
	47	WTP3W47	Sodalis	3	80	0	1	0
	28	WTP4W28	Sodalis	4	80	0	1	0
	37	WTP4W37	Sodalis	4	80	0	1	0
	10	WTP5W10	Sodalis	5	80	0	1	0
	43	WTP5W43	Sodalis	5	80	0	1	0
	47	WTP5W47	Sodalis	5	80	0	1	0
	18	WTP6W18	Sodalis	6	80	0	1	0
	29	WTP6W29	Sodalis	6	80	0	1	0
	12	WTP7W12	Sodalis	7	80	0	1	0
	38	WTP7W38	Sodalis	7	80	0	1	0
	9	WTP1W9	Sodalis	1	80	1	1	0
	4	WTP5W4	Sodalis	5	80	1	1	0
	9	WTP5W9	Sodalis	5	80	1	1	0
	18	WTP5W18	Sodalis	5	80	1	1	0
	31	WTP5W31	Sodalis	5	80	1	1	0
	33	WTP7W33	Sodalis	7	80	1	1	0
	42	WTP4W42	Sodalis	4	80	2	1	0
	23	WTP6W23	Sodalis	6	80	2	1	0
	39	WTP2W39	Sodalis	2	80	3	1	0
	7	WTP4W7	Sodalis	4	80	3	1	4
	47	WTP4W47	Sodalis	4	80	3	1	0
	27	WTP6W27	Sodalis	6	80	3	1	0
	8	WTP5W8	Sodalis	5	80	4	1	0
	26	WTP1W26	Sodalis	1	80	5	1	0
	30	WTP1W30	Sodalis	1	80	5	1	0
	23	WTP2W23	Sodalis	2	80	5	1	0
	37	WTP2W37	Sodalis	2	80	5	1	0
	31	WTP3W31	Sodalis	3	80	5	1	0
	48	WTP4W48	Sodalis	4	80	5	1	0
	34	WTP7W34	Sodalis	7	80	5	1	0
	3	WTP1W3	Sodalis	1	80	7	0	0
	11	WTP1W11	Sodalis	1	80	7	0	1
	15	WTP1W15	Sodalis	1	80	7	0	0
	19	WTP1W19	Sodalis	1	80	7	0	0
	28	WTP1W28	Sodalis	1	80	7	0	0
	33	WTP1W33	Sodalis	1	80	7	0	0
	42	WTP1W42	Sodalis	1	80	7	0	4
	45	WTP1W45	Sodalis	1	80	7	0	0
	1	WTP2W1	Sodalis	2	80	7	0	3
	2	WTP2W2	Sodalis	2	80	7	0	0
	4	WTP2W4	Sodalis	2	80	7	0	0
	9	WTP2W9	Sodalis	2	80	7	0	0
	18	WTP2W18	Sodalis	2	80	7	0	0
	29	WTP2W29	Sodalis	2	80	7	0	0
	31	WTP2W31	Sodalis	2	80	7	0	0
	33	WTP2W33	Sodalis	2	80	7	0	0
	38	WTP2W38	Sodalis	2	80	7	0	0
	41	WTP2W41	Sodalis	2	80	7	0	3
	48	WTP2W48	Sodalis	2	80	7	0	0
	5	WTP3W5	Sodalis	3	80	7	0	0
	15	WTP3W15	Sodalis	3	80	7	0	0
	17	WTP3W17	Sodalis	3	80	7	0	0
	19	WTP3W19	Sodalis	3	80	7	0	0
	25	WTP3W25	Sodalis	3	80	7	0	1
	27	WTP3W27	Sodalis	3	80	7	0	0
	30	WTP3W30	Sodalis	3	80	7	0	0
	35	WTP3W35	Sodalis	3	80	7	0	1
	45	WTP3W45	Sodalis	3	80	7	0	0
	46	WTP3W46	Sodalis	3	80	7	0	0
	6	WTP4W6	Sodalis	4	80	7	0	0
	11	WTP4W11	Sodalis	4	80	7	0	1
	13	WTP4W13	Sodalis	4	80	7	0	0
	21	WTP4W21	Sodalis	4	80	7	0	0
	26	WTP4W26	Sodalis	4	80	7	0	0
	30	WTP4W30	Sodalis	4	80	7	0	0
	35	WTP4W35	Sodalis	4	80	7	0	0
	46	WTP4W46	Sodalis	4	80	7	0	0
	13	WTP5W13	Sodalis	5	80	7	0	0
	14	WTP5W14	Sodalis	5	80	7	0	2
	17	WTP5W17	Sodalis	5	80	7	0	0
	19	WTP5W19	Sodalis	5	80	7	0	0
	22	WTP5W22	Sodalis	5	80	7	0	3
	34	WTP5W34	Sodalis	5	80	7	0	0
	36	WTP5W36	Sodalis	5	80	7	0	0
	42	WTP5W42	Sodalis	5	80	7	0	0
	48	WTP5W48	Sodalis	5	80	7	0	0
	9	WTP6W9	Sodalis	6	80	7	0	0
	13	WTP6W13	Sodalis	6	80	7	0	0
	17	WTP6W17	Sodalis	6	80	7	0	2
	19	WTP6W19	Sodalis	6	80	7	1	0
	22	WTP6W22	Sodalis	6	80	7	0	0
	24	WTP6W24	Sodalis	6	80	7	1	0
	25	WTP6W25	Sodalis	6	80	7	0	3
	28	WTP6W28	Sodalis	6	80	7	0	0
	33	WTP6W33	Sodalis	6	80	7	0	0
	39	WTP6W39	Sodalis	6	80	7	0	0
	47	WTP6W47	Sodalis	6	80	7	0	0
	2	WTP7W2	Sodalis	7	80	7	0	0
	4	WTP7W4	Sodalis	7	80	7	0	1
	11	WTP7W11	Sodalis	7	80	7	0	1
	14	WTP7W14	Sodalis	7	80	7	0	0
	21	WTP7W21	Sodalis	7	80	7	0	0
	30	WTP7W30	Sodalis	7	80	7	0	0
	31	WTP7W31	Sodalis	7	80	7	0	0
	35	WTP7W35	Sodalis	7	80	7	0	0
	37	WTP7W37	Sodalis	7	80	7	1	0
	44	WTP7W44	Sodalis	7	80	7	0	0
	47	WTP7W47	Sodalis	7	80	7	1	0
	32	WTP1W32	Sodalis	1	80	8	1	0
	15	WTP6W15	Sodalis	6	80	8	1	0
	2	WTP1W2	Sodalis	1	80	9	1	2
	38	WTP1W38	Sodalis	1	80	9	1	0
	48	WTP1W48	Sodalis	1	80	9	1	2
	36	WTP2W36	Sodalis	2	80	9	1	0
	19	WTP7W19	Sodalis	7	80	9	1	0
	30	WTP2W30	Sodalis	2	80	10	1	0
	2	WTP3W2	Sodalis	3	80	10	1	0
	45	WTP4W45	Sodalis	4	80	10	1	0
	11	WTP5W11	Sodalis	5	80	10	1	3
	5	WTP6W5	Sodalis	6	80	10	1	0
	12	WTP6W12	Sodalis	6	80	11	1	0
	22	WTP1W22	Sodalis	1	80	12	1	0
	12	WTP2W12	Sodalis	2	80	12	1	0
	13	WTP2W13	Sodalis	2	80	12	1	2
	19	WTP2W19	Sodalis	2	80	12	1	0
	40	WTP2W40	Sodalis	2	80	12	1	0
	18	WTP4W18	Sodalis	4	80	12	1	0
	40	WTP4W40	Sodalis	4	80	12	1	0
	41	WTP4W41	Sodalis	4	80	12	1	0
	35	WTP6W35	Sodalis	6	80	12	1	4
	8	WTP1W8	Sodalis	1	80	13	1	1
	20	WTP2W20	Sodalis	2	80	13	1	2
	12	WTP1W12	Sodalis	1	80	14	0	3
	23	WTP1W23	Sodalis	1	80	14	0	0
	14	WTP2W14	Sodalis	2	80	14	0	1
	26	WTP2W26	Sodalis	2	80	14	0	0
	12	WTP3W12	Sodalis	3	80	14	0	0
	38	WTP3W38	Sodalis	3	80	14	0	0
	3	WTP4W3	Sodalis	4	80	14	0	0
	19	WTP4W19	Sodalis	4	80	14	0	0
	23	WTP5W23	Sodalis	5	80	14	0	0
	37	WTP5W37	Sodalis	5	80	14	0	0
	4	WTP6W4	Sodalis	6	80	14	0	0
	31	WTP6W31	Sodalis	6	80	14	0	0
	43	WTP6W43	Sodalis	6	80	14	0	0
	18	WTP7W18	Sodalis	7	80	14	0	0
	39	WTP7W39	Sodalis	7	80	14	0	0
	47	WTP1W47	Sodalis	1	80	15	1	1
	4	WTP4W4	Sodalis	4	80	15	1	0
	8	WTP4W8	Sodalis	4	80	15	1	4
	46	WTP7W46	Sodalis	7	80	15	1	0
	20	WTP6W20	Sodalis	6	80	16	1	0
	42	WTP7W42	Sodalis	7	80	16	1	0
	23	WTP4W23	Sodalis	4	80	17	1	2
	48	WTP3W48	Sodalis	3	80	18	1	0
	15	WTP2W15	Sodalis	2	80	19	1	0
	27	WTP4W27	Sodalis	4	80	19	1	0
	32	WTP4W32	Sodalis	4	80	20	1	0
	1	WTP7W1	Sodalis	7	80	20	1	0
	26	WTP3W26	Sodalis	3	80	21	1	5
	28	WTP5W28	Sodalis	5	80	21	1	3
	16	WTP2W16	Sodalis	2	80	22	1	0
	4	WTP1W4	Sodalis	1	80	23	1	0
	32	WTP2W32	Sodalis	2	80	24	1	0
	33	WTP3W33	Sodalis	3	80	24	1	8
	3	WTP5W3	Sodalis	5	80	24	1	0
	20	WTP1W20	Sodalis	1	80	28	1	1
	25	WTP1W25	Sodalis	1	80	28	1	0
	15	WTP4W15	Sodalis	4	80	28	0	2
	18	WTP1W18	Sodalis	1	80	31	1	1
	7	WTP3W7	Sodalis	3	80	31	1	0
	16	WTP4W16	Sodalis	4	80	31	1	1
	39	WTP5W39	Sodalis	5	80	31	1	3
	8	WTP6W8	Sodalis	6	80	31	1	2
	34	WTP6W34	Sodalis	6	80	31	1	0
	40	WTP6W40	Sodalis	6	80	31	1	3
	11	WTP3W11	Sodalis	3	80	35	1	2
	22	WTP2W22	Sodalis	2	80	38	1	7
	36	WTP4W36	Sodalis	4	80	38	1	2
	7	WTP5W7	Sodalis	5	80	38	1	0
	25	WTP7W25	Sodalis	7	80	38	1	2
	6	WTP1W6	Sodalis	1	80	42	1	6
	7	WTP1W7	Sodalis	1	80	42	1	1
	13	WTP1W13	Sodalis	1	80	42	1	0
	28	WTP2W28	Sodalis	2	80	42	0	2
	35	WTP2W35	Sodalis	2	80	42	1	7
	47	WTP2W47	Sodalis	2	80	42	1	4
	34	WTP3W34	Sodalis	3	80	42	1	5
	38	WTP6W38	Sodalis	6	80	42	1	6
	24	WTP1W24	Sodalis	1	80	45	1	7
	44	WTP1W44	Sodalis	1	80	45	1	0
	46	WTP1W46	Sodalis	1	80	45	1	0
	5	WTP2W5	Sodalis	2	80	45	1	0
	4	WTP3W4	Sodalis	3	80	45	1	0
	24	WTP3W24	Sodalis	3	80	45	1	2
	28	WTP3W28	Sodalis	3	80	45	1	0
	43	WTP3W43	Sodalis	3	80	45	1	1
	44	WTP3W44	Sodalis	3	80	45	1	3
	5	WTP4W5	Sodalis	4	80	45	1	1
	17	WTP4W17	Sodalis	4	80	45	1	0
	29	WTP4W29	Sodalis	4	80	45	1	0
	25	WTP5W25	Sodalis	5	80	45	1	2
	45	WTP5W45	Sodalis	5	80	45	1	0
	16	WTP6W16	Sodalis	6	80	45	1	4
	32	WTP6W32	Sodalis	6	80	45	1	2
	36	WTP6W36	Sodalis	6	80	45	1	3
	13	WTP7W13	Sodalis	7	80	45	1	1
	17	WTP7W17	Sodalis	7	80	45	1	2
	36	WTP7W36	Sodalis	7	80	45	1	0
	14	WTP3W14	Sodalis	3	80	48	1	0
	1	WTP1W1	Sodalis	1	80	49	1	0
	14	WTP1W14	Sodalis	1	80	49	1	1
	6	WTP2W6	Sodalis	2	80	49	1	1
	10	WTP2W10	Sodalis	2	80	49	1	0
	11	WTP2W11	Sodalis	2	80	49	1	4
	9	WTP3W9	Sodalis	3	80	49	1	0
	13	WTP3W13	Sodalis	3	80	49	1	1
	1	WTP4W1	Sodalis	4	80	49	1	6
	9	WTP4W9	Sodalis	4	80	49	1	1
	10	WTP4W10	Sodalis	4	80	49	1	3
	31	WTP4W31	Sodalis	4	80	49	1	1
	33	WTP4W33	Sodalis	4	80	49	1	9
	1	WTP5W1	Sodalis	5	80	49	1	2
	21	WTP5W21	Sodalis	5	80	49	1	3
	24	WTP5W24	Sodalis	5	80	49	1	0
	6	WTP6W6	Sodalis	6	80	49	1	0
	14	WTP6W14	Sodalis	6	80	49	1	0
	7	WTP7W7	Sodalis	7	80	49	1	0
	20	WTP7W20	Sodalis	7	80	49	1	5
	23	WTP7W23	Sodalis	7	80	49	1	0
	29	WTP7W29	Sodalis	7	80	49	1	4
	10	WTP1W10	Sodalis	1	80	52	1	3
	34	WTP1W34	Sodalis	1	80	52	1	0
	36	WTP1W36	Sodalis	1	80	52	1	0
	7	WTP2W7	Sodalis	2	80	52	1	0
	17	WTP2W17	Sodalis	2	80	52	1	7
	24	WTP2W24	Sodalis	2	80	52	1	4
	46	WTP2W46	Sodalis	2	80	52	1	5
	6	WTP3W6	Sodalis	3	80	52	1	0
	16	WTP3W16	Sodalis	3	80	52	1	2
	18	WTP3W18	Sodalis	3	80	52	1	0
	20	WTP3W20	Sodalis	3	80	52	1	1
	22	WTP3W22	Sodalis	3	80	52	1	0
	29	WTP3W29	Sodalis	3	80	52	1	1
	37	WTP3W37	Sodalis	3	80	52	1	4
	22	WTP4W22	Sodalis	4	80	52	1	5
	6	WTP5W6	Sodalis	5	80	52	1	3
	12	WTP5W12	Sodalis	5	80	52	1	0
	16	WTP5W16	Sodalis	5	80	52	1	1
	30	WTP5W30	Sodalis	5	80	52	1	2
	44	WTP6W44	Sodalis	6	80	52	1	0
	46	WTP6W46	Sodalis	6	80	52	1	0
	6	WTP7W6	Sodalis	7	80	52	1	0
	16	WTP7W16	Sodalis	7	80	52	1	3
	22	WTP7W22	Sodalis	7	80	52	1	0
	48	WTP7W48	Sodalis	7	80	52	1	0
	27	WTP2W27	Sodalis	2	80	56	1	0
	1	WTP3W1	Sodalis	3	80	56	1	0
	14	WTP4W14	Sodalis	4	80	56	1	2
	24	WTP4W24	Sodalis	4	80	56	1	0
	15	WTP5W15	Sodalis	5	80	56	1	0
	26	WTP5W26	Sodalis	5	80	56	1	0
	32	WTP5W32	Sodalis	5	80	56	1	0
	2	WTP6W2	Sodalis	6	80	56	1	6
	10	WTP6W10	Sodalis	6	80	56	1	3
	21	WTP6W21	Sodalis	6	80	56	1	1
	8	WTP7W8	Sodalis	7	80	56	1	3
	9	WTP7W9	Sodalis	7	80	56	1	0
	24	WTP7W24	Sodalis	7	80	56	0	0
	40	WTP7W40	Sodalis	7	80	56	1	0
	41	WTP7W41	Sodalis	7	80	56	1	0
	5	WTP1W5	Sodalis	1	80	59	1	0
	35	WTP1W35	Sodalis	1	80	59	1	2
	34	WTP2W34	Sodalis	2	80	59	1	0
	42	WTP2W42	Sodalis	2	80	59	1	7
	10	WTP3W10	Sodalis	3	80	59	1	2
	23	WTP3W23	Sodalis	3	80	59	1	2
	39	WTP3W39	Sodalis	3	80	59	1	0
	20	WTP4W20	Sodalis	4	80	59	1	0
	25	WTP4W25	Sodalis	4	80	59	1	0
	39	WTP4W39	Sodalis	4	80	59	1	2
	2	WTP5W2	Sodalis	5	80	59	1	0
	38	WTP5W38	Sodalis	5	80	59	1	2
	44	WTP5W44	Sodalis	5	80	59	1	0
	46	WTP5W46	Sodalis	5	80	59	1	0
	37	WTP6W37	Sodalis	6	80	59	1	2
	28	WTP7W28	Sodalis	7	80	59	1	0
	45	WTP7W45	Sodalis	7	80	59	1	0
	17	WTP1W17	Sodalis	1	80	63	1	1
	31	WTP1W31	Sodalis	1	80	63	1	0
	39	WTP1W39	Sodalis	1	80	63	1	1
	8	WTP2W8	Sodalis	2	80	63	1	0
	44	WTP2W44	Sodalis	2	80	63	1	0
	3	WTP3W3	Sodalis	3	80	63	1	1
	41	WTP3W41	Sodalis	3	80	63	0	3
	38	WTP4W38	Sodalis	4	80	63	1	1
	33	WTP5W33	Sodalis	5	80	63	1	0
	1	WTP6W1	Sodalis	6	80	63	1	4
	3	WTP6W3	Sodalis	6	80	63	1	3
	11	WTP6W11	Sodalis	6	80	63	1	5
	42	WTP6W42	Sodalis	6	80	63	1	0
	45	WTP6W45	Sodalis	6	80	63	1	2
	48	WTP6W48	Sodalis	6	80	63	1	2
	10	WTP7W10	Sodalis	7	80	63	1	3
	26	WTP7W26	Sodalis	7	80	63	1	1
	41	WTP1W41	Sodalis	1	80	66	1	1
	21	WTP2W21	Sodalis	2	80	66	1	1
	25	WTP2W25	Sodalis	2	80	66	1	1
	43	WTP2W43	Sodalis	2	80	66	1	0
	45	WTP2W45	Sodalis	2	80	66	1	1
	34	WTP4W34	Sodalis	4	80	66	1	4
	27	WTP5W27	Sodalis	5	80	66	1	0
	35	WTP5W35	Sodalis	5	80	66	1	3
	7	WTP6W7	Sodalis	6	80	66	1	0
	3	WTP7W3	Sodalis	7	80	66	1	0
	27	WTP7W27	Sodalis	7	80	66	1	3
	27	WTP1W27	Sodalis	1	80	70	1	1
	43	WTP1W43	Sodalis	1	80	70	1	2
	8	WTP3W8	Sodalis	3	80	70	1	1
	41	WTP5W41	Sodalis	5	80	70	1	6
	26	WTP6W26	Sodalis	6	80	70	1	2
	41	WTP6W41	Sodalis	6	80	70	1	0
	16	WTP1W16	Sodalis	1	80	73	1	6
	21	WTP1W21	Sodalis	1	80	73	1	1
	32	WTP3W32	Sodalis	3	80	73	1	0
	42	WTP3W42	Sodalis	3	80	73	1	3
	20	WTP5W20	Sodalis	5	80	73	1	1
	29	WTP5W29	Sodalis	5	80	73	0	2
	40	WTP5W40	Sodalis	5	80	73	1	3
	30	WTP6W30	Sodalis	6	80	73	1	1
	15	WTP7W15	Sodalis	7	80	73	1	0
	32	WTP7W32	Sodalis	7	80	73	1	0
	29	WTP1W29	Sodalis	1	80	77	1	2
	40	WTP1W40	Sodalis	1	80	77	1	1
	21	WTP3W21	Sodalis	3	80	77	1	0
	12	WTP4W12	Sodalis	4	80	77	1	0
	5	WTP7W5	Sodalis	7	80	80	0	0
	43	WTP7W43	Sodalis	7	80	80	0	0
	3	WTP2W3	Sodalis	2	80	80	0	4
	2	WTP4W2	Sodalis	4	80	80	0	0
	5	WTP5W5	Sodalis	5	80	80	0	2
	40	WTP3W40	Sodalis	3	80	NA	0	0
	43	WTP4W43	Sodalis	4	80	NA	0	5
	44	WTP4W44	Sodalis	4	80	NA	0	5

## Sheet: Figure 4
	Figure 4c and 4d: Mean volume and mean volume variance of O. surinamensis bacteriomes (3D reconstructed from µCT scans)																		Figure 4e: 16S copy number of Shikimatogenerans in F1 beetles of the control and Sodalis infected treatment											Figure 4f: Mean length of ten Shikimatogenerans cells measured in FISH micrographs of F1 adults of control and Sodalis infected treatment																Statistics
	Figure 4c and 4d																		Figure 4e											Figure 4f																Experiment	Treatment group	Comparison	Test used
	Treatment	D1 Voxel	D1 Volume [mm3]	D2 Voxel	D2 volume [mm3]	V1 Voxel	V1 volume [mm3]	V2 Voxel	V2 volume [mm3]	Pixel Size	Cubic Pixel Size	Total Volume Voxels	Total Volume [µm3]	Total Volume [mm3]	Mean Volume [mm3]	Sex	Mean Variance		Well	Sample	Cq	Starting Quantity (SQ)	Amplicon molecular weight	Copy Number	Volume DNA Extract	Copy number in beetle	Time	Sex		Sample_ID	Treatment	Slide	Length cell 1	2	3	4	5	6	7	8	9	10	Mean cell length	Sex		Bacteriome volume	Control	Control vs Sodalis	Wilcoxon test
	Control	145109	0.00116237	148780	0.00119177	129746	0.00103931	122396	0.00098043	2.00086	8.01031	546031	4.37388e+06	0.00437	0.00109347	M	1.00408e-08		G01	Standard	6.43772	0.1	2.02e-10	495000000	30	14900000000	Standard	NA		CP1 W34-3	Control	S2_1	3.61	2.99	3	4.22	2.56	3.46	3.53	3.21	5.57	3.43	3.558	F			Sodalis
	Control	113282	0.000906627	111774	0.000894558	104505	0.000836382	96874	0.000775309	2.00027	8.00328	426435	3.41288e+06	0.00341	0.000853219	F	3.63826e-09		G02	Standard	10.3895	0.01	2.02e-10	49500000	30	1490000000	Standard	NA		CP2 W30-4	Control	S2_2	4.09	2.9	4.03	3.8	2	3.8	4.05	3.64	3.84	3.18	3.533	M
	Control	64295	0.000514815	63891	0.00051158	48623	0.000389328	40617	0.000325224	2.00059	8.00708	217426	1.74095e+06	0.00174	0.000435237	M	8.79047e-09		G03	Standard	13.9675	0.001	2.02e-10	4950000	30	149000000	Standard	NA		CP3 W12-3	Control	S2_1	2.94	3.23	2.78	2.26	2.95	2.23	2.55	2.75	2.86	3.33	2.788	M		Variance of bacteriome volume	Control	Control vs Sodalis	two-sample t-test
	Sodalis	45528	0.00036422	59763	0.000478099	36101	0.000288805	110428	0.000883415	1.99999	7.99992	251820	2.01454e+06	0.00201	0.000503635	F	7.01578e-08		G04	Standard	17.2893	0.0001	2.02e-10	495000	30	14900000	Standard	NA		CP3 W13-2	Control	S3_1	3.19	2.5	2.49	2	3.25	2.73	3.56	3.64	2.29	2.44	2.809	F			Sodalis
	Sodalis	49047	0.000392723	59473	0.000476205	0	0	73654	0.000589754	2.00059	8.00708	182174	1.45868e+06	0.00146	0.000364671	M	6.56247e-08		G05	Standard	20.8615	1e-05	2.02e-10	49500	30	1490000	Standard	NA		CP4 W34-2	Control	S2_2	3.21	3.42	4.07	3.31	4.67	2.64	3.18	3.07	3.59	3.54	3.47	M
	Control	50330	0.000402996	58874	0.000471409	51345	0.000411124	52798	0.000422758	2.00059	8.00708	213347	1.70829e+06	0.00171	0.000427072	M	9.39458e-10		G06	Standard	24.0381	1e-06	2.02e-10	4950	30	149000	Standard	NA		CP5 W24-8	Control	S2_1	5.49	2.79	3.57	2.51	3.54	2.7	3.97	3.18	3.31	3.48	3.454	F		Shikimatogenerans cell length	Control	Control vs Sodalis	two-sample t-test
	Control	80896	0.000648002	92915	0.000744278	71303	0.000571159	62639	0.000501758	2.00086	8.01031	307753	2.4652e+06	0.00247	0.000616299	M	1.0847e-08		G07	Standard	27.5546	1e-07	2.02e-10	495	30	14900	Standard	NA		CP6 W1-2	Control	S1_1	3.16	3.17	3.47	3.35	2.53	3.74	3.07	2.91	2.97	2.52	3.089	F			Sodalis
	Sodalis	74682	0.00059745	107514	0.000860103	41392	0.000331133	69061	0.000552482	1.99999	7.99992	292649	2.34117e+06	0.00234	0.000585292	M	4.71141e-08		G08	Standard	NA	1	2.02e-10	4950000000	30	149000000000	Standard	NA		CP7 W21-3	Control	S2_1	3.3	3.43	3.48	2.68	2.79	3.26	3.54	2.97	3.51	2.52	3.148	F
	Sodalis	71537	0.00057229	66023	0.000528178	62581	0.000500643	42764	0.000342108	1.99999	7.99992	242905	1.94322e+06	0.00194	0.000485805	F	1.0048e-08		A01	Control	16.8731	0.000125753	2.02e-10	623000	30	18700000	F1	F		WTP1 W39-1	Sodalis	wt_3	4.55	5.74	2.79	5.13	4.17	7.64	4.12	2.93	4.07	3.74	4.488	F		Shikimatogenerans titer	Control - F1	Control vs Sodalis - F1	Wilcoxon rank sum test
	Control	54627	0.000437579	50329	0.000403151	47826	0.000383101	40237	0.000322311	2.00086	8.01031	193019	1.54614e+06	0.00155	0.000386536	M	2.33937e-09		A04	Control	16.0442	0.000217497	2.02e-10	1080000	30	32400000	F1	M		WTP1 W17-2	Sodalis	wt_S4_1	4.88	3.01	3.47	5.88	4.82	3.46	2.89	5.21	3.96	5.26	4.284	M			Sodalis - F1
	Control	61973	0.000496423	54940	0.000440087	39761	0.000318498	48295	0.000386858	2.00086	8.01031	204969	1.64187e+06	0.00164	0.000410466	F	5.76049e-09		A07	Control	16.5695	0.00015369	2.02e-10	761000	30	22800000	F1	M		WTP2 W6-1	Sodalis	No bacteriome	NA	NA	NA	NA	NA	NA	NA	NA	NA	NA	NA	F
	Control	59416	0.000475941	55347	0.000443347	55078	0.000441192	48416	0.000387827	2.00086	8.01031	218257	1.74831e+06	0.00175	0.000437077	F	1.33074e-09		A10	Control	16.1432	0.000203714	2.02e-10	1010000	30	30300000	F1	F		WTP2 W11-2	Sodalis	S2_1	3.93	4.05	4.75	4.45	4.02	5.36	5.24	6.23	2.59	5.28	4.59	F
	Sodalis	133993	0.00107289	128144	0.00102606	103746	0.000830703	138046	0.00110535	2.00059	8.00708	503929	4.035e+06	0.00404	0.00100875	F	1.51485e-08		B01	Control	16.6202	0.000148626	2.02e-10	736000	30	22100000	F1	M		WTP3 W25-1	Sodalis	S4_1	3.74	4.21	3.45	3.45	3.53	4.09	3.09	4.34	3.98	3.37	3.725	F
	Control	121671	0.000974623	114064	0.000913688	74292	0.000595102	93545	0.000749325	2.00086	8.01031	403572	3.23274e+06	0.00323	0.000808184	F	2.92338e-08		B04	Control	16.7328	0.000137969	2.02e-10	683000	30	20500000	F1	M		WTP4 W15-1	Sodalis	S2_1	4.09	4.2	3.3	2.92	3.42	3.99	2.18	2.69	3.15	4.56	3.45	F
	Sodalis	66372	0.00053097	160959	0.00128766	37992	0.000303933	91636	0.00073308	1.99999	7.99992	356959	2.85564e+06	0.00286	0.000713911	F	1.77034e-07		B07	Control	16.4078	0.000171031	2.02e-10	847000	30	25400000	F1	M		WTP4 W22-1	Sodalis	S2_2	4.68	3.98	4.19	3.94	4.68	3.68	4.4	4.2	3.44	4.16	4.135	M
	Sodalis	68506	0.000548533	6314	5.05567e-05	0	0	0	0	2.00059	8.00708	74820	599090	0.000599	0.000149772	M	7.12391e-08		C01	Control	16.3162	0.00018171	2.02e-10	900000	30	27000000	F1	F		WTP5 W28-1	Sodalis	S2_2	4.75	4.86	3.79	4.8	4.43	3.96	4.89	3.12	3.59	4.36	4.255	M
	Sodalis	0	0	72277	0.000578728	39093	0.000313021	42721	0.000342071	2.00059	8.00708	154091	1.23382e+06	0.00123	0.000308455	F	5.64476e-08		C04	Control	16.2294	0.000192439	2.02e-10	953000	30	28600000	F1	M		WTP6 W1-3	Sodalis	No bacteriome	NA	NA	NA	NA	NA	NA	NA	NA	NA	NA	NA	F
	Sodalis	100438	0.000804215	132284	0.00105921	107436	0.000860249	89481	0.000716482	2.00059	8.00708	429639	3.44015e+06	0.00344	0.000860039	M	2.11312e-08		C07	Control	15.9131	0.000237179	2.02e-10	1170000	30	35100000	F1	F		WTP6 W25-2	Sodalis	S3_4	3.58	4.67	4.68	4.58	5.08	5.38	4.17	4.21	5.23	4.17	4.575	M
	Sodalis	69141	0.000553618	174196	0.0013948	0	0	0	0	2.00059	8.00708	243337	1.94842e+06	0.00195	0.000487105	M	4.34293e-07		C10	Control	16.2449	0.000190471	2.02e-10	943000	30	28300000	F1	M		WTP7 W27-3	Sodalis	S2_1	3.97	4.67	3.31	4.6	4.3	4.16	5.28	4	3.71	5.44	4.344	F
	Control	55377	0.000443408	63188	0.000505952	49283	0.000394613	58326	0.000467021	2.00059	8.00708	226174	1.81099e+06	0.00181	0.000452748	M	2.1671e-09		D01	Control	16.2045	0.000195627	2.02e-10	968000	30	29000000	F1	M		WTP1 W48-2	Sodalis	S2_4	4.59	4.35	3.98	3.75	4.73	4.21	2.7	4.13	3.31	3.76	3.951	F
	Sodalis	75227	0.00060181	105680	0.000845431	34496	0.000275965	66068	0.000528538	1.99999	7.99992	281471	2.25174e+06	0.00225	0.000562936	F	5.49501e-08		D07	Control	16.2492	0.00018993	2.02e-10	940000	30	28200000	F1	M
																			E01	Control	17.0787	0.000109769	2.02e-10	543000	30	16300000	F1	M
	D1/D2	Dorsal bacteriome 1/2																	E04	Control	16.3968	0.000172281	2.02e-10	853000	30	25600000	F1	M
	V1/V2	Ventral bacteriome 1/2																	E06	Control	17.0306	0.000113318	2.02e-10	561000	30	16800000	F1	M
																			E07	Control	16.6184	0.000148804	2.02e-10	737000	30	22100000	F1	M
																			E08	Control	17.447	8.61e-05	2.02e-10	426000	30	12800000	F1	M
																			E10	Control	15.7529	0.000263671	2.02e-10	1310000	30	39300000	F1	F
																			E12	Control	16.1469	0.000203226	2.02e-10	1010000	30	30300000	F1	F
																			F01	Control	16.8128	0.00013086	2.02e-10	648000	30	19400000	F1	M
																			F04	Control	16.5159	0.000159242	2.02e-10	788000	30	23600000	F1	M
																			B11	NEG	33.4418	2.2e-09	2.02e-10	10.9	30	327	F1	NA
																			B12	NEG	33.7243	1.83e-09	2.02e-10	9.06	30	272	F1	NA
																			D11	NEG	NA	NA	2.02e-10	0	30	0	F1	NA
																			D12	NEG	33.5938	1.99e-09	2.02e-10	9.85	30	296	F1	NA
																			F09	NEG	36.0163	4.02e-10	2.02e-10	1.99	30	59.7	F1	NA
																			F10	NEG	35.3104	6.41e-10	2.02e-10	3.17	30	95.1	F1	NA
																			A02	Sodalis	16.8506	0.000127632	2.02e-10	632000	30	19000000	F1	M
																			A05	Sodalis	18.5151	4.25e-05	2.02e-10	210000	30	6300000	F1	F
																			A08	Sodalis	18.0542	5.76e-05	2.02e-10	285000	30	8550000	F1	M
																			A11	Sodalis	16.7306	0.000138169	2.02e-10	684000	30	20500000	F1	M
																			B02	Sodalis	17.5571	8e-05	2.02e-10	396000	30	11900000	F1	M
																			B05	Sodalis	16.8683	0.00012615	2.02e-10	625000	30	18800000	F1	F
																			B08	Sodalis	15.9531	0.000230999	2.02e-10	1140000	30	34200000	F1	M
																			C02	Sodalis	15.7421	0.000265559	2.02e-10	1310000	30	39300000	F1	F
																			C05	Sodalis	16.2326	0.000192028	2.02e-10	951000	30	28500000	F1	M
																			C08	Sodalis	16.6459	0.000146123	2.02e-10	723000	30	21700000	F1	M
																			C11	Sodalis	17.5244	8.18e-05	2.02e-10	405000	30	12200000	F1	F
																			D05	Sodalis	16.7106	0.000140006	2.02e-10	693000	30	20800000	F1	M
																			D08	Sodalis	15.9121	0.000237339	2.02e-10	1170000	30	35100000	F1	F
																			E02	Sodalis	16.5917	0.000151452	2.02e-10	750000	30	22500000	F1	F
																			E11	Sodalis	16.2756	0.000186644	2.02e-10	924000	30	27700000	F1	M
																			F02	Sodalis	16.2288	0.000192511	2.02e-10	953000	30	28600000	F1	F
																			F05	Sodalis	17.2105	0.000100616	2.02e-10	498000	30	14900000	F1	F
[truncated: 6 more columns]

## Sheet: Figure 5
	Figure 5a: Differential gene expression analysis results for O. surinamensis in response to Sodalis infection in the parental generation																Figure 5b: Differential gene expression analysis results for O. surinamensis in response to Sodalis infection in the first offspring generation																Figure 5c: Differential gene expression analysis results for Shikimatogenerans in response to Sodalis infection in the													Figure 5d: Differential gene expression analysis results for Shikimatogenerans in response to Sodalis infection in the
																																	parental generation													first offspring generation
	Figure 5a																Figure 5b																Figure 5c													Figure 5d
	GeneID	log2FC	PValue	FDR	status	IPR_terms	IPR_families	GO_terms	KEGG.KO.x	lvl1	lvl2	lvl3	lvl4	lvl2_manually_curated	lvl4_manually_curated	X	GeneID	log2FC	PValue	FDR	status	IPR_terms	IPR_families	GO_terms	KEGG.KO.x	lvl1	lvl2	lvl3	lvl4	lvl2_manually_curated	lvl4_manually_curated	X	baseMean	log2FoldChange	lfcSE	pvalue	padj	X	V2	lvl1	lvl2	lvl3	lvl4	DE		baseMean	log2FoldChange	lfcSE	pvalue
	Orysur_g4874	-0.711012	0.00056196	0.0298531	down	IPR006426;IPR050795;IPR001962;IPR014729;IPR029055;IPR033738;IPR017932	Asparagine synthase, glutamine-hydrolyzing;Nucleophile aminohydrolases, N-terminal;Glutamine amidotransferase type 2 domain;Asparagine synthase;Asparagine synthase, N-terminal domain;Rossmann-like alpha/beta/alpha sandwich fold;Asparagine Synthetase	GO:0005829;GO:0006529;GO:0004066	K01953	Metabolism	Amino acid metabolism	Alanine, aspartate and glutamate metabolism	asnB, ASNS; asparagine synthase (glutamine-hydrolysing)	Amino acid metabolism	ASNS; asparagine synthase (glutamine-hydrolysing)	X	Orysur_g12333	2.30806	0.00016269	0.0305103	up	IPR004839;IPR015424;IPR050859;IPR015421	Aminotransferase, class I/classII, large domain;Pyridoxal phosphate-dependent transferase;Pyridoxal phosphate-dependent transferase, major domain;Class-I pyridoxal-phosphate-dependent aminotransferase-like	GO:0008483;GO:0016212;GO:0030170;GO:0009058;GO:1901605	K00825	Metabolism	Amino acid metabolism	Lysine biosynthesis	AADAT, KAT2; kynurenine/2-aminoadipate aminotransferase	Amino acid metabolism	AADAT, KAT2; kynurenine/2-aminoadipate aminotransferase	X	552.268	-0.317095	0.157009	0.00135726	0.0624338	SHIKI_00005	NA	NA	NA	NA	NA	NO		410445	0.746995	0.105493	6.79e-14
	Orysur_g5004	-1.30221	0.000371392	0.0219768	down	IPR022413;IPR014746;IPR000749;IPR022414;IPR022415;IPR036802	ATP:guanido phosphotransferase, N-terminal;ATP:guanido phosphotransferase, catalytic domain;ATP:guanido phosphotransferase, N-terminal domain superfamily;ATP:guanido phosphotransferase active site;Glutamine synthetase/guanido kinase, catalytic domain;ATP:guanido phosphotransferase	GO:0016772;GO:0016301;GO:0003824;GO:0005615;GO:0004111;GO:0046314	K00933	Metabolism	Amino acid metabolism	Arginine and proline metabolism	E2.7.3.2; creatine kinase	Amino acid metabolism	Argk	X	Orysur_g378	1.88177	0.000138324	0.0272711	up	IPR019774;IPR036951;IPR045865;IPR005961;IPR041912;IPR036329;IPR002912;IPR019773;IPR001273	Tyrosine 3-monooxygenase-like;Eukaryotic phenylalanine-4-hydroxylase, catalytic domain;Aromatic amino acid monoxygenase, C-terminal domain superfamily;Phenylalanine-4-hydroxylase, tetrameric form;Aromatic amino acid hydroxylase, C-terminal;ACT domain;Aromatic amino acid hydroxylase;ACT-like domain;Aromatic amino acid hydroxylase superfamily	GO:0009072;GO:0004497;GO:0006571;GO:0016714;GO:0006559;GO:0005506;GO:0004505	K00500	Metabolism	Amino acid metabolism	Phenylalanine metabolism	phhA, PAH; phenylalanine-4-hydroxylase	Amino acid metabolism	phhA, PAH; phenylalanine-4-hydroxylase	X	28152.6	-0.102805	0.102653	0.0252263	0.204778	SHIKI_00010	K00869	Metabolism	Metabolism of terpenoids and polyketides	Terpenoid backbone biosynthesis	MVK, mvaK1; mevalonate kinase	NO		4133.88	-0.352355	0.0721902	8.53e-08
	Orysur_g7766	-0.914997	3.43e-05	0.00373322	down	IPR050087;IPR015424;IPR004839;IPR010961;IPR015422;IPR015421	Tetrapyrrole biosynthesis, 5-aminolevulinic acid synthase;Pyridoxal phosphate-dependent transferase, small domain;Aminotransferase, class I/classII, large domain;8-amino-7-oxononanoate synthase class-II;Pyridoxal phosphate-dependent transferase, major domain;Pyridoxal phosphate-dependent transferase	GO:0048821;GO:0033014;GO:0006783;GO:0003870;GO:0042541;GO:0009058;GO:0030170;GO:0005739	K00643	Metabolism	Amino acid metabolism	Glycine, serine and threonine metabolism	E2.3.1.37, ALAS; 5-aminolevulinate synthase	Amino acid metabolism	ALAS; 5-aminolevulinate synthase	X	Orysur_g4652	1.94593	6.29e-06	0.00254624	up	IPR050271;IPR002213	UDP-glucuronosyl/UDP-glucosyltransferase;UDP-glycosyltransferase	GO:0008194	K00699	Metabolism	Carbohydrate metabolism	Pentose and glucuronate interconversions	UGT; glucuronosyltransferase	other	other	X	5140.75	-0.0184832	0.0469581	0.44054	0.789539	SHIKI_00015	NA	NA	NA	NA	NA	NO		19631.5	-0.265092	0.0805441	0.000108122
	Orysur_g11735	-1.25741	0.000963026	0.0439895	down	IPR017996;IPR011042	Major royal jelly protein/protein yellow;Six-bladed beta-propeller, TolB-like	GO:0005576	K22203	Metabolism	Amino acid metabolism	Tyrosine metabolism	DCE; dopachrome tautomerase	Amino acid metabolism	DCE; dopachrome tautomerase	X	Orysur_g1018	2.97199	4.23e-05	0.01048	up	IPR038112;IPR000387;IPR029021;IPR000242;IPR033522;IPR003595;IPR021613;IPR016130	Protein-tyrosine phosphatase, active site;Protein-tyrosine phosphatase receptor IA-2, ectodomain superfamily;Protein-tyrosine phosphatase-like;Tyrosine-specific protein phosphatase, PTPase domain;Receptor-type tyrosine-protein phosphatase-like N/N2;Protein-tyrosine phosphatase, catalytic;Protein-tyrosine phosphatase receptor IA-2 ectodomain;Tyrosine-specific protein phosphatases domain	GO:0004725;GO:0006470;GO:0030141;GO:0045202;GO:0016311;GO:0051046	K07817	Human Diseases	Endocrine and metabolic disease	Type I diabetes mellitus	PTPRN; receptor-type tyrosine-protein phosphatase N	other	other	X	2251.51	-0.0103123	0.0484501	0.660929	0.887158	SHIKI_00020	NA	NA	NA	NA	NA	NO		30083.5	0.297642	0.102076	0.000357296
	Orysur_g12983	-1.42468	4.07e-05	0.00429421	down	IPR036259;IPR005828;IPR020846;IPR005829	Major facilitator, sugar transporter-like;Major facilitator superfamily domain;Sugar transporter, conserved site;MFS transporter superfamily	GO:0016020;GO:0055085;GO:0022857	K08202	Human Diseases	Cancer: overview	Choline metabolism in cancer	SLC22A4_5, OCTN; MFS transporter, OCT family, solute carrier family 22 (organic cation transporter), member 4/5	other	other	X	Orysur_g1094	1.33914	0.000198328	0.0363082	up	IPR045357;IPR034016;IPR027268;IPR001930;IPR014782;IPR050344;IPR042097	Peptidase M1 family aminopeptidases;Peptidase M4/M1, CTD superfamily;Aminopeptidase N-like , N-terminal domain;Peptidase M1, membrane alanine aminopeptidase;Aminopeptidase N-type;Peptidase M1, alanine aminopeptidase/leukotriene A4 hydrolase;Aminopeptidase N-like , N-terminal domain superfamliy	GO:0042277;GO:0005737;GO:0006508;GO:0005615;GO:0008237;GO:0070006;GO:0008270;GO:0043171;GO:0016020	K11141	Organismal Systems	Endocrine system	Renin-angiotensin system	ENPEP, CD249; glutamyl aminopeptidase	other	other	X	3564.42	-0.0743635	0.111289	0.0364477	0.257938	SHIKI_00025	K01867	Genetic Information Processing	Translation	Aminoacyl-tRNA biosynthesis	WARS, trpS; tryptophanyl-tRNA synthetase	NO		509932	0.311948	0.10985	0.000351961
	Orysur_g12725	-2.29449	0.000277358	0.0185166	down	IPR007828	Inositol oxygenase	GO:0050113;GO:0005737;GO:0005506;GO:0019310	K00469	Metabolism	Carbohydrate metabolism	Ascorbate and aldarate metabolism	MIOX; inositol oxygenase	other	other	X	Orysur_g3749	1.45192	0.000233564	0.0399083	up	IPR050546;IPR035806;IPR013320;IPR043030;IPR031756;IPR000757	Beta-1,3-glucan-binding protein, N-terminal domain superfamily;Beta-1,3-glucan recognition protein, C-terminal;Beta-1,3-glucan-binding protein, N-terminal;Glycosyl Hydrolase Family 16;Concanavalin A-like lectin/glucanase domain superfamily;Glycoside hydrolase family 16	GO:0030246;GO:0004553;GO:0005975	K20692	Organismal Systems	Immune system	Toll and Imd signaling pathway	GNBP3; gram-negative bacteria-binding protein 3	Immune system	GNBP3; gram-negative bacteria-binding protein 3	X	6831.25	-0.00785586	0.0452741	0.738524	0.901442	SHIKI_00030	K13628	Brite Hierarchies	Protein families: genetic information processing	Transfer RNA biogenesis	iscA; iron-sulfur cluster assembly protein	NO		7395.85	-0.203405	0.0687331	0.000508828
	Orysur_g4385	-0.800024	0.000306968	0.0198159	down	IPR033847;IPR016102;IPR017440;IPR016143;IPR005811;IPR003781;IPR036291;IPR002020;IPR036969	CoA-binding;ATP-citrate synthase/succinyl-CoA ligase, C-terminal domain;ATP-citrate lyase/succinyl-CoA ligase, conserved site;NAD(P)-binding domain superfamily;ATP-citrate lyase/succinyl-CoA ligase, active site;Succinyl-CoA synthetase-like;Citrate synthase-like, small alpha subdomain;Citrate synthase;Citrate synthase superfamily	GO:0006085;GO:0003878;GO:0046912;GO:0006633;GO:0005829;GO:0003824	K01648	Metabolism	Carbohydrate metabolism	Citrate cycle (TCA cycle)	ACLY; ATP citrate (pro-S)-lyase	other	other	X	Orysur_g12528	7.42476	1.52e-08	3.9e-05	up	IPR036505;IPR002502;IPR017331;IPR015510;IPR006619	N-acetylmuramoyl-L-alanine amidase/PGRP domain superfamily;Peptidoglycan recognition protein family domain, metazoa/bacteria;Peptidoglycan recognition protein, PGRP-S;Peptidoglycan recognition protein;N-acetylmuramoyl-L-alanine amidase domain	GO:0042834;GO:0008270;GO:0045087;GO:0009253;GO:0008745	K01446	Organismal Systems	Immune system	Toll and Imd signaling pathway	PGRP; peptidoglycan recognition protein	Immune system	PGRPLB	X	49882.4	-0.018299	0.0425096	0.506891	0.822952	SHIKI_00035	K09014	Not Included in Pathway or Brite	Poorly characterized	General function prediction only	sufB; Fe-S cluster assembly protein SufB	NO		40649.5	0.284605	0.10695	0.000674224
	Orysur_g1360	-1.15717	8.98e-05	0.00843671	down	IPR016163;IPR044638;IPR016162;IPR015590;IPR016161;IPR029510	Aldehyde dehydrogenase, C-terminal;Aldehyde dehydrogenase family 7 member A1-like;Aldehyde dehydrogenase, glutamic acid active site;Aldehyde dehydrogenase, N-terminal;Aldehyde/histidinol dehydrogenase;Aldehyde dehydrogenase domain	GO:0004029;GO:0016620;GO:0016491	K14085	Metabolism	Carbohydrate metabolism	Glycolysis / Gluconeogenesis	ALDH7A1; aldehyde dehydrogenase family 7 member A1	other	other	X	Orysur_g938	4.61336	1.11e-06	0.000709077	up	IPR002502;IPR015510;IPR017331;IPR006619;IPR036505	N-acetylmuramoyl-L-alanine amidase domain;Peptidoglycan recognition protein;Peptidoglycan recognition protein, PGRP-S;N-acetylmuramoyl-L-alanine amidase/PGRP domain superfamily;Peptidoglycan recognition protein family domain, metazoa/bacteria	GO:0008745;GO:0042834;GO:0009253;GO:0008270;GO:0045087	K01446	Organismal Systems	Immune system	Toll and Imd signaling pathway	PGRP; peptidoglycan recognition protein	Immune system	PGRPS1	X	7158.72	-0.0491117	0.0663881	0.0996085	0.458199	SHIKI_00040	K09013	Brite Hierarchies	Protein families: signaling and cellular processes	Transporters	sufC; Fe-S cluster assembly ATP-binding protein	NO		4425.01	0.282314	0.10952	0.000910199
	Orysur_g712	-4.44185	9.34e-05	0.00848636	down	IPR015422;IPR020578;IPR015424;IPR024169;IPR000192;IPR015421	Pyridoxal phosphate-dependent transferase, small domain;Aminotransferase class V domain;Pyridoxal phosphate-dependent transferase, major domain;Pyridoxal phosphate-dependent transferase;Serine-pyruvate aminotransferase/2-aminoethylphosphonate-pyruvate transaminase;Aminotransferase class-V, pyridoxal-phosphate binding site	GO:0019265;GO:0008453;GO:0005777;GO:0004760	K00830	Metabolism	Carbohydrate metabolism	Glyoxylate and dicarboxylate metabolism	AGXT; alanine-glyoxylate transaminase / serine-glyoxylate transaminase / serine-pyruvate transaminase	other	other	X	Orysur_g1230	7.05171	5.71e-08	8.77e-05	up	IPR023795;IPR042178;IPR023796;IPR042185;IPR000215;IPR036186	Serpin superfamily, domain 2;Serpin superfamily, domain 1;Serpin domain;Serpin, conserved site;Serpin family;Serpin superfamily	GO:0004867;GO:0005615	K13963	Human Diseases	Infectious disease: parasitic	Amoebiasis	SERPINB; serpin B	Proteases and inhibitors	SerpinB	X	6041.73	-0.0969907	0.133726	0.0224551	0.204778	SHIKI_00050	K09015	Not Included in Pathway or Brite	Poorly characterized	General function prediction only	sufD; Fe-S cluster assembly protein SufD	NO		392440	0.336497	0.145362	0.00123567
	Orysur_g711	-2.74831	0.000134346	0.0110461	down	IPR000192;IPR015424;IPR015422;IPR024169;IPR015421	Serine-pyruvate aminotransferase/2-aminoethylphosphonate-pyruvate transaminase;Pyridoxal phosphate-dependent transferase, major domain;Pyridoxal phosphate-dependent transferase, small domain;Aminotransferase class V domain;Pyridoxal phosphate-dependent transferase	GO:0004760;GO:0019265;GO:0005777;GO:0008453	K00830	Metabolism	Carbohydrate metabolism	Glyoxylate and dicarboxylate metabolism	AGXT; alanine-glyoxylate transaminase / serine-glyoxylate transaminase / serine-pyruvate transaminase	other	other	X	Orysur_g4651	12.2541	8.33e-11	6.4e-07	up	IPR005521	Attacin, C-terminal	GO:0042742;GO:0005576	NA	NA	NA	NA	NA	Immune system	ATT	X	36090.4	-0.00168914	0.0404687	0.976232	0.985023	SHIKI_00055	K11717	Metabolism	Metabolism of other amino acids	Selenocompound metabolism	sufS; cysteine desulfurase / selenocysteine lyase	NO		10584.1	-0.20009	0.0801957	0.00221184
	Orysur_g2319	-1.04103	0.00042523	0.0238955	down	IPR013154;IPR020843;IPR013149;IPR036291;IPR011032;IPR045306;IPR002328	Alcohol dehydrogenase-like, N-terminal;Alcohol dehydrogenase-like, C-terminal;Sorbitol dehydrogenase-like;GroES-like superfamily;NAD(P)-binding domain superfamily;Alcohol dehydrogenase, zinc-type, conserved site;Polyketide synthase, enoylreductase domain	GO:0008270;GO:0003939;GO:0006062;GO:0016616;GO:0016491	K00008	Metabolism	Carbohydrate metabolism	Pentose and glucuronate interconversions	SORD, gutB; L-iditol 2-dehydrogenase	other	other	X	Orysur_g10269	15.9145	1.08e-08	3.9e-05	up	IPR009382	Coleoptericin	GO:0042742;GO:0005576	NA	NA	NA	NA	NA	Immune system	COL	X	2131.55	-0.0295272	0.0578376	0.207558	0.614948	SHIKI_00060	K00942	Metabolism	Nucleotide metabolism	Purine metabolism	gmk, GUK1; guanylate kinase	NO		1152.6	-0.286555	0.132023	0.00237955
	Orysur_g12366	-0.812386	8.93e-05	0.00843671	down	IPR029044;IPR016267;IPR002618	UDPGP family;UTP--glucose-1-phosphate uridylyltransferase;Nucleotide-diphospho-sugar transferases	GO:0003983;GO:0070569;GO:0006011	K00963	Metabolism	Carbohydrate metabolism	Pentose and glucuronate interconversions	UGP2, galU, galF; UTP--glucose-1-phosphate uridylyltransferase	other	other	X	Orysur_g3875	3.82659	2.98e-08	5.73e-05	up	IPR044929;IPR044925;IPR040255;IPR001604	His-Me finger superfamily;Non-specific endonuclease;DNA/RNA non-specific endonuclease/pyrophosphatase/phosphodiesterase domain;DNA/RNA non-specific endonuclease superfamily	GO:0004519;GO:0005634;GO:0016787;GO:0003676;GO:0004521;GO:0046872;GO:0005743;GO:0006309;GO:0000014	NA	NA	NA	NA	NA	other	other	X	13525.7	0.0126591	0.0418155	0.642683	0.880424	SHIKI_00065	K03437	Brite Hierarchies	Protein families: genetic information processing	Transfer RNA biogenesis	spoU; RNA methyltransferase, TrmH family	NO		65640.6	-0.174045	0.0675268	0.00211796
	Orysur_g10126	-1.02805	0.000880814	0.041925	down	IPR016160;IPR016161;IPR016163;IPR010061;IPR016162;IPR015590	Methylmalonate-semialdehyde dehydrogenase;Aldehyde dehydrogenase, cysteine active site;Aldehyde dehydrogenase, N-terminal;Aldehyde/histidinol dehydrogenase;Aldehyde dehydrogenase, C-terminal;Aldehyde dehydrogenase domain	GO:0006574;GO:0006210;GO:0004491;GO:0016491;GO:0005739;GO:0016620	K00140	Metabolism	Carbohydrate metabolism	Propanoate metabolism	mmsA, iolA, ALDH6A1; malonate-semialdehyde dehydrogenase (acetylating) / methylmalonate-semialdehyde dehydrogenase	other	other	X	Orysur_g3403	13.8665	1.16e-07	0.000148828	up	IPR036728;IPR006170	Pheromone/general odorant binding protein;Pheromone/general odorant binding protein superfamily	GO:0005615;GO:0007608;GO:0005549	NA	NA	NA	NA	NA	other	other	X	3149.96	-0.0136595	0.0473507	0.581566	0.869155	SHIKI_00070	K03469	Genetic Information Processing	Replication and repair	DNA replication	rnhA, RNASEH1; ribonuclease HI	NO		48201.8	0.19698	0.0837408	0.00298326
	Orysur_g7829	-1.45771	0.000543374	0.029271	down	IPR002293;IPR050598	Cellular Amino Acid Transporter;Amino acid/polyamine transporter I	GO:0055085;GO:0022857;GO:0003333;GO:0016020;GO:0015179	K13868	Organismal Systems	Digestive system	Protein digestion and absorption	SLC7A9_15, BAT1; solute carrier family 7 (L-type amino acid transporter), member 9/15	other	other	X	Orysur_g10839	3.46876	4.34e-07	0.000371031	up	IPR013694;IPR002035;IPR036465;IPR050934	VIT domain;von Willebrand factor, type A;von Willebrand factor A-like domain superfamily;Inter-alpha-trypsin inhibitor heavy chain	""	NA	NA	NA	NA	NA	Proteases and inhibitors	Inh	X	5683.7	-0.0621615	0.0753547	0.0691546	0.381753	SHIKI_00075	K02115	Metabolism	Energy metabolism	Oxidative phosphorylation	ATPF1G, atpG; F-type H+-transporting ATPase subunit gamma	NO		75681.2	0.294201	0.144767	0.00280367
	Orysur_g12762	-0.975734	0.000938456	0.0431193	down	IPR002159	CD36 family	GO:0016020;GO:0005044;GO:0005737	K13885	Genetic Information Processing	Information processing in viruses	Virion - Hepatitis viruses	SCARB1; scavenger receptor class B, member 1	other	other	X	Orysur_g4884	2.82298	5.25e-07	0.000403405	up	IPR050328;IPR001611;IPR003591;IPR032675	Leucine-rich repeat, typical subtype;Multifunctional Developmental and Immune Receptor;Leucine-rich repeat domain superfamily;Leucine-rich repeat	GO:0031012;GO:0005515;GO:0005615	NA	NA	NA	NA	NA	other	other	X	84751.9	0.00796618	0.0410145	0.753885	0.901442	SHIKI_00080	K02111	Metabolism	Energy metabolism	Oxidative phosphorylation	ATPF1A, atpA; F-type H+/Na+-transporting ATPase subunit alpha	NO		7438.62	0.263329	0.126851	0.00329484
	Orysur_g12208	-3.17532	0.00089666	0.041925	down	IPR036291;IPR045313;IPR002347	Short-chain dehydrogenase/reductase SDR;NAD(P)-binding domain superfamily;Carbonyl reductase [NADPH] 1-like	GO:0016616;GO:0004090;GO:0016491	K00079	Metabolism	Lipid metabolism	Arachidonic acid metabolism	CBR1; carbonyl reductase 1	other	other	X	Orysur_g4200	3.24827	1.58e-06	0.00093659	up	IPR000618;IPR050468	Insect cuticle protein;Larval/pupal cuticle protein	GO:0062129;GO:0008010	NA	NA	NA	NA	NA	other	other	X	3912.57	-0.0376739	0.0556176	0.187896	0.581247	SHIKI_00095	K02109	Metabolism	Energy metabolism	Oxidative phosphorylation	ATPF0B, atpF; F-type H+-transporting ATPase subunit b	NO		189479	0.203691	0.091154	0.00368622
	Orysur_g11784	-1.11878	6.53e-05	0.00637947	down	IPR043137;IPR043138;IPR029055;IPR000101	Nucleophile aminohydrolases, N-terminal;Gamma-glutamyltranspeptidase, small subunit;Gamma-glutamyltranspeptidase, large subunit, C-terminal domain;Gamma-glutamyltranspeptidase	GO:0005886;GO:0036374;GO:0006751	K18592	Metabolism	Lipid metabolism	Arachidonic acid metabolism	GGT1_5, CD224; gamma-glutamyltranspeptidase / glutathione hydrolase / leukotriene-C4 hydrolase	other	other	X	Orysur_g320	2.99521	2.54e-06	0.00124431	up	IPR051384;IPR019545	DM13 domain;Methuselah G-protein coupled receptor	GO:0005886;GO:0008528;GO:0007186	NA	NA	NA	NA	NA	other	other	X	2434.9	-0.00949055	0.0440659	0.715247	0.901442	SHIKI_00100	K02110	Metabolism	Energy metabolism	Oxidative phosphorylation	ATPF0C, atpE; F-type H+-transporting ATPase subunit c	NO		12642.1	0.341768	0.203991	0.00393975
	Orysur_g6843	-0.783568	0.000476543	0.0262217	down	IPR043138;IPR043137;IPR029055;IPR000101	Gamma-glutamyltranspeptidase;Nucleophile aminohydrolases, N-terminal;Gamma-glutamyltranspeptidase, small subunit;Gamma-glutamyltranspeptidase, large subunit, C-terminal domain	GO:0005886;GO:0036374;GO:0006751	K18592	Metabolism	Lipid metabolism	Arachidonic acid metabolism	GGT1_5, CD224; gamma-glutamyltranspeptidase / glutathione hydrolase / leukotriene-C4 hydrolase	other	other	X	Orysur_g3987	2.74097	2.59e-06	0.00124431	up	IPR042178;IPR023796;IPR036186;IPR023795;IPR042185;IPR000215	Serpin superfamily, domain 2;Serpin domain;Serpin superfamily, domain 1;Serpin family;Serpin, conserved site;Serpin superfamily	GO:0004867;GO:0005615	NA	NA	NA	NA	NA	Proteases and inhibitors	Serpin	X	4840.19	0.0190521	0.0489297	0.453032	0.791912	SHIKI_00105	K02108	Metabolism	Energy metabolism	Oxidative phosphorylation	ATPF0A, atpB; F-type H+-transporting ATPase subunit a	NO		19235.6	0.34214	0.208155	0.00417178
	Orysur_g11191	-0.916897	0.000409769	0.0234034	down	IPR032098;IPR002123	Acyltransferase, C-terminal domain;Phospholipid/glycerol acyltransferase	GO:0012505;GO:0016746;GO:0003841	K13523	Metabolism	Lipid metabolism	Glycerolipid metabolism	AGPAT3_4; lysophosphatidic acid acyltransferase / lysophosphatidylinositol acyltransferase	other	other	X	Orysur_g7348	2.78692	3.61e-06	0.00163223	up	IPR003591;IPR032675;IPR001611;IPR050328;IPR026906	Leucine-rich repeat domain superfamily;Multifunctional Developmental and Immune Receptor;Leucine-rich repeat, typical subtype;Leucine-rich repeat;BspA-type LRR region	GO:0005615;GO:0005515;GO:0031012	NA	NA	NA	NA	NA	other	other	X	7441.66	0.0517472	0.0653184	0.0914512	0.435182	SHIKI_00110	K03786	Metabolism	Amino acid metabolism	Phenylalanine, tyrosine and tryptophan biosynthesis	aroQ, qutE; 3-dehydroquinate dehydratase II	NO		908.269	-0.246791	0.141933	0.0051335
	Orysur_g11263	-1.68741	1.15e-06	0.000281459	down	IPR019826;IPR019819;IPR002018;IPR029058	Carboxylesterase type B, active site;Carboxylesterase, type B;Alpha/Beta hydrolase fold;Carboxylesterase type B, conserved site	""	K01049	Metabolism	Lipid metabolism	Glycerophospholipid metabolism	ACHE; acetylcholinesterase	other	other	X	Orysur_g10121	5.53933	5.97e-06	0.00254624	up				NA	NA	NA	NA	NA	other	other	X	261.988	0.00403196	0.0530402	0.751035	0.901442	SHIKI_00115	K02078	Metabolism	Lipid metabolism	Fatty acid biosynthesis	acpP, acpM; acyl carrier protein	NO		2111.18	-0.201643	0.0964868	0.00519723
	Orysur_g4879	-1.07209	0.000335114	0.0207744	down	IPR002018;IPR029058;IPR019819;IPR019826	Carboxylesterase type B, active site;Alpha/Beta hydrolase fold;Carboxylesterase, type B;Carboxylesterase type B, conserved site	""	K01049	Metabolism	Lipid metabolism	Glycerophospholipid metabolism	ACHE; acetylcholinesterase	other	other	X	Orysur_g1444	2.70707	9.7e-06	0.00372913	up	IPR018114;IPR043504;IPR041515;IPR001314;IPR009003;IPR001254	Peptidase S1, PA clan, chymotrypsin-like fold;Serine proteases, trypsin domain;Peptidase S1, PA clan;PPAF-2-like, Clip domain;Serine proteases, trypsin family, histidine active site;Peptidase S1A, chymotrypsin family	GO:0004252;GO:0006508	NA	NA	NA	NA	NA	Proteases and inhibitors	Prot	X	1075.94	0.00873426	0.0502297	0.662154	0.887158	SHIKI_00120	K02114	Metabolism	Energy metabolism	Oxidative phosphorylation	ATPF1E, atpC; F-type H+-transporting ATPase subunit epsilon	NO		101705	0.241044	0.124124	0.00484585
	Orysur_g7429	-1.30141	0.000117396	0.0100767	down	IPR015424;IPR049704;IPR015421;IPR015422;IPR005814	Aminotransferases class-III pyridoxal-phosphate attachment site;Pyridoxal phosphate-dependent transferase, major domain;Aminotransferase class-III;Pyridoxal phosphate-dependent transferase;Pyridoxal phosphate-dependent transferase, small domain	GO:0008483;GO:0005739;GO:0030170	K14286	Metabolism	Lipid metabolism	Glycerophospholipid metabolism	AGXT2L1, ETNPPL; ethanolamine-phosphate phospho-lyase	other	other	X	Orysur_g1275	2.29771	1.22e-05	0.0044618	up				NA	NA	NA	NA	NA	other	other	X	43173.7	0.0921268	0.0634074	0.0243184	0.204778	SHIKI_00125	K02112	Metabolism	Energy metabolism	Oxidative phosphorylation	ATPF1B, atpD; F-type H+/Na+-transporting ATPase subunit beta	NO		230840	0.187495	0.0874587	0.00536065
	Orysur_g663	-1.19511	1.24e-05	0.00153214	down	IPR022742;IPR006693;IPR025483;IPR029058	Alpha/Beta hydrolase fold;Partial AB-hydrolase lipase domain;Serine aminopeptidase, S33;Lipase, eukaryotic	GO:0016788;GO:0006629	K01052	Metabolism	Lipid metabolism	Steroid biosynthesis	LIPA; lysosomal acid lipase/cholesteryl ester hydrolase	other	other	X	Orysur_g2525	2.48969	1.89e-05	0.00558893	up	IPR004119;IPR011009;IPR015897	Ecdysteroid kinase-like;Protein kinase-like domain superfamily;CHK kinase-like	""	NA	NA	NA	NA	NA	other	other	X	2446.07	0.00142923	0.043634	0.957201	0.985023	SHIKI_00130	K11753	Metabolism	Metabolism of cofactors and vitamins	Riboflavin metabolism	ribF; riboflavin kinase / FMN adenylyltransferase	NO		16421.3	0.409927	0.410008	0.00526168
	Orysur_g12969	-1.37369	0.000904665	0.041925	down	IPR027268;IPR045357;IPR050344;IPR001930;IPR024571;IPR014782;IPR034016;IPR042097	Peptidase M4/M1, CTD superfamily;Peptidase M1, membrane alanine aminopeptidase;ERAP1-like C-terminal domain;Aminopeptidase N-like , N-terminal domain superfamliy;Aminopeptidase N-type;Aminopeptidase N-like , N-terminal domain;Peptidase M1 family aminopeptidases;Peptidase M1, alanine aminopeptidase/leukotriene A4 hydrolase	GO:0005615;GO:0006508;GO:0008237;GO:0070006;GO:0043171;GO:0016020;GO:0005737;GO:0042277;GO:0008270	K11140	Metabolism	Metabolism of other amino acids	Glutathione metabolism	ANPEP, CD13; aminopeptidase N	other	other	X	Orysur_g5521	2.47113	2.32e-05	0.0066064	up	IPR003591;IPR001611;IPR032675;IPR050541	Leucine-rich repeat, typical subtype;Leucine-rich repeat;Leucine-rich repeat and transmembrane domain-containing protein;Leucine-rich repeat domain superfamily	GO:0005886;GO:0005515	NA	NA	NA	NA	NA	other	other	X	6139.49	0.0133475	0.0463928	0.602871	0.873987	SHIKI_00135	K01866	Genetic Information Processing	Translation	Aminoacyl-tRNA biosynthesis	YARS, tyrS; tyrosyl-tRNA synthetase	NO		1110.6	-0.25463	0.145261	0.00606524
	Orysur_g10233	-3.20645	1.53e-06	0.000351772	down	IPR006693;IPR029058;IPR025483	Lipase, eukaryotic;Alpha/Beta hydrolase fold;Partial AB-hydrolase lipase domain	GO:0006629;GO:0016788	NA	NA	NA	NA	NA	other	other	X	Orysur_g1276	2.26588	4.14e-05	0.01048	up				NA	NA	NA	NA	NA	other	other	X	9551.81	-0.0194986	0.0481174	0.451189	0.791912	SHIKI_00140	K03595	Brite Hierarchies	Protein families: genetic information processing	Ribosome biogenesis	era, ERAL1; GTPase	NO		37559.5	0.242264	0.137779	0.00661558
	Orysur_g3190	-1.7346	6.72e-06	0.00100995	down	IPR036111;IPR043144;IPR003767;IPR043143	Malate/L-sulfolactate/L-lactate dehydrogenase-like superfamily;Malate/L-sulfolactate/L-lactate dehydrogenase-like, alpha-helical domain;Malate/L-sulfolactate/L-lactate dehydrogenase-like, NADPH binding domain;Malate/L-lactate dehydrogenase-like	GO:0016491	NA	NA	NA	NA	NA	other	other	X	Orysur_g1867	2.79095	5.07e-05	0.012176	up	IPR001254;IPR033116;IPR038565;IPR009003;IPR018114;IPR001314;IPR022700;IPR043504	Proteinase, regulatory CLIP domain;Peptidase S1A, chymotrypsin family;Serine proteases, trypsin family, histidine active site;Serine proteases, trypsin family, serine active site;Peptidase S1, PA clan;Proteinase, regulatory CLIP domain superfamily;Serine proteases, trypsin domain;Peptidase S1, PA clan, chymotrypsin-like fold	GO:0006508;GO:0004252	NA	NA	NA	NA	NA	Proteases and inhibitors	CLIPB9	X	8539.12	-0.137711	0.0729314	0.00471822	0.130223	SHIKI_00145	NA	NA	NA	NA	NA	NO		1298.91	-0.256807	0.157926	0.00703453
	Orysur_g5336	-1.85352	9.5e-06	0.00132465	down	IPR044880;IPR004837;IPR004481	Sodium/calcium exchanger membrane region;Sodium/potassium/calcium exchanger;NCX, central ion-binding domain superfamily	GO:0008273;GO:0005262;GO:0016020;GO:0070588;GO:0055085;GO:0006874;GO:0005886	NA	NA	NA	NA	NA	other	other	X	Orysur_g3602	2.12398	6.63e-05	0.0149842	up	IPR042089;IPR018497;IPR000718;IPR008753;IPR024079	Metallopeptidase, catalytic domain superfamily;Peptidase M13, N-terminal domain;Peptidase M13;Peptidase M13, domain 2;Peptidase M13, C-terminal domain	GO:0004222;GO:0006508;GO:0008237;GO:0016485;GO:0005886	NA	NA	NA	NA	NA	Proteases and inhibitors	Prot	X	667.129	0.00955766	0.0521086	0.576371	0.869155	SHIKI_00150	K02970	Genetic Information Processing	Translation	Ribosome	RP-S21, MRPS21, rpsU; small subunit ribosomal protein S21	NO		14244.9	-0.198384	0.108532	0.00910383
	Orysur_g3422	-0.93314	5.3e-05	0.00544349	down	IPR050281;IPR036188;IPR002937	Amine oxidase;Flavin monoamine oxidase and related enzymes;FAD/NAD(P)-binding domain superfamily	GO:0016491;GO:0046592	NA	NA	NA	NA	NA	other	other	X	Orysur_g3979	1.91624	6.83e-05	0.0149996	up				NA	NA	NA	NA	NA	other	other	X	9803.14	0.00778165	0.048013	0.751553	0.901442	SHIKI_00155	K01803	Metabolism	Carbohydrate metabolism	Glycolysis / Gluconeogenesis	TPI, tpiA; triosephosphate isomerase (TIM)	NO		10252.9	-0.258591	0.181407	0.00897171
	Orysur_g8660	-1.73693	7.02e-05	0.00676876	down				NA	NA	NA	NA	NA	other	other	X	Orysur_g2735	2.33639	8.98e-05	0.01919	up	IPR032063	ADP-ribosylhydrolase MavL-like	""	NA	NA	NA	NA	NA	other	other	X	613.3	-0.0184321	0.0558412	0.248337	0.634069	SHIKI_00160	NA	NA	NA	NA	NA	NO		81658.2	0.243195	0.151176	0.00821551
	Orysur_g11996	-1.308	9.68e-05	0.00869028	down	IPR017972;IPR050476;IPR002401;IPR036396;IPR001128	Cytochrome P450, conserved site;Cytochrome P450, E-class, group I;Cytochrome P450 superfamily;Cytochrome P450;Insect Cytochrome P450 Detoxification	GO:0004497;GO:0016705;GO:0005506;GO:0020037	NA	NA	NA	NA	NA	other	other	X	Orysur_g886	3.79013	9.52e-05	0.0197837	up	IPR001007;IPR052424	VWFC domain;Kielin/Chordin-like & BMP-binding Regulator	GO:0005515;GO:0005576	NA	NA	NA	NA	NA	other	other	X	24040.8	-0.0125416	0.0453803	0.612346	0.873987	SHIKI_00170	K06168	Brite Hierarchies	Protein families: genetic information processing	Transfer RNA biogenesis	miaB; tRNA-2-methylthio-N6-dimethylallyladenosine synthase	NO		479830	0.273354	0.602261	0.00865301
	Orysur_g11796	-1.57341	0.000114988	0.00997967	down	IPR005804;IPR053100;IPR001199;IPR036400;IPR018506	Fatty acid desaturase domain;Cytochrome b5-related;Cytochrome b5, heme-binding site;Cytochrome b5-like heme/steroid binding domain superfamily;Cytochrome b5-like heme/steroid binding domain	GO:0020037;GO:0006629	NA	NA	NA	NA	NA	other	other	X	Orysur_g9674	1.97926	0.000154481	0.0296951	up	IPR013320;IPR000998;IPR035976;IPR036024;IPR001212;IPR000436;IPR051560	Somatomedin B-like domain superfamily;Concanavalin A-like lectin/glucanase domain superfamily;Sushi/SCR/CCP superfamily;MAM domain;MAM domain-containing protein;Sushi/SCR/CCP domain;Somatomedin B domain	GO:0016020	NA	NA	NA	NA	NA	other	other	X	22038.3	-0.024163	0.0438279	0.389972	0.761015	SHIKI_00175	NA	NA	NA	NA	NA	NO		7239.83	-0.229687	0.139772	0.0102341
	Orysur_g3965	-2.35958	0.000124183	0.0104336	down				NA	NA	NA	NA	NA	other	other	X	Orysur_g5466	2.96287	0.000298345	0.049869	up				NA	NA	NA	NA	NA	other	other	X	81440.4	-0.407469	0.100608	2.14946e-06	0.00059325	SHIKI_00185	K04078	Brite Hierarchies	Protein families: genetic information processing	Chaperones and folding catalysts	groES, HSPE1; chaperonin GroES	NO		59515.7	0.160239	0.0823561	0.00973457
	Orysur_g9868	-0.880584	0.000182458	0.0138915	down	IPR017452;IPR000276	G protein-coupled receptor, rhodopsin-like;GPCR, rhodopsin-like, 7TM	GO:0016020;GO:0007186;GO:0004930	NA	NA	NA	NA	NA	other	other	X	Orysur_g3057	2.50288	0.000131367	0.0265812	up	IPR005225;IPR027417;IPR001806	Small GTPase;Small GTP-binding domain;P-loop containing nucleoside triphosphate hydrolase	GO:0005525;GO:0003924	K07890	Brite Hierarchies	Protein families: genetic information processing	Membrane trafficking	RAB21; Ras-related protein Rab-21	other	other	X	4.08584e+06	-0.125405	0.134025	0.0150382	0.204778	SHIKI_00190	K04077	Genetic Information Processing	Folding, sorting and degradation	RNA degradation	groEL, HSPD1; chaperonin GroEL	NO		7147.99	-0.245611	0.17119	0.0103318
	Orysur_g3980	-0.871039	0.00018496	0.0138915	down				NA	NA	NA	NA	NA	other	other	X	Orysur_g12105	1.92245	0.00021956	0.0383681	up	IPR011993;IPR001849	Pleckstrin homology domain;PH-like domain superfamily	GO:0005634;GO:0005737	K20072	Brite Hierarchies	Protein families: genetic information processing	Membrane trafficking	SWAP70; switch-associated protein 70	other	other	X	655564	0.0273426	0.0552058	0.261898	0.634069	SHIKI_00195	K00318	Metabolism	Amino acid metabolism	Arginine and proline metabolism	PRODH, fadM, putB; proline dehydrogenase	NO		75867	0.208592	0.131823	0.0130426
	Orysur_g9929	-1.76576	0.000186891	0.0139029	down				NA	NA	NA	NA	NA	other	other	X	Orysur_g1238	3.86032	2e-06	0.0010982	up	IPR001128;IPR002401;IPR036396;IPR017972;IPR050196	Cytochrome P450, E-class, group I;Cytochrome P450, conserved site;Cytochrome P450 Monooxygenases;Cytochrome P450;Cytochrome P450 superfamily	GO:0020037;GO:0004497;GO:0005506;GO:0016705	K15001	Brite Hierarchies	Protein families: metabolism	Cytochrome P450	CYP4; cytochrome P450 family 4	other	other	X	27570.1	-0.102082	0.0731856	0.017991	0.204778	SHIKI_00200	K01735	Metabolism	Amino acid metabolism	Phenylalanine, tyrosine and tryptophan biosynthesis	aroB; 3-dehydroquinate synthase	NO		20289.3	-0.211962	0.142242	0.0127161
	Orysur_g13066	-1.41121	0.000209614	0.0150211	down	IPR019791;IPR010255;IPR037120	Haem peroxidase domain superfamily, animal type;Haem peroxidase superfamily;Haem peroxidase, animal-type	GO:0004601;GO:0006979;GO:0020037	NA	NA	NA	NA	NA	other	other	X	Orysur_g10954	1.77162	0.000208407	0.0372661	up	IPR050476;IPR017972;IPR036396;IPR001128;IPR002401	Cytochrome P450, E-class, group I;Insect Cytochrome P450 Detoxification;Cytochrome P450, conserved site;Cytochrome P450;Cytochrome P450 superfamily	GO:0016705;GO:0020037;GO:0004497;GO:0005506	K14999	Brite Hierarchies	Protein families: metabolism	Cytochrome P450	CYP6; cytochrome P450 family 6	other	other	X	81531.9	-0.0165653	0.0479364	0.841883	0.938123	SHIKI_00205	K02469	Brite Hierarchies	Protein families: genetic information processing	DNA replication proteins	gyrA; DNA gyrase subunit A	NO		114450	0.254003	0.261183	0.0123894
	Orysur_g1293	-1.80452	0.000332919	0.0207744	down	IPR011042;IPR017996	Six-bladed beta-propeller, TolB-like;Major royal jelly protein/protein yellow	GO:0005576	NA	NA	NA	NA	NA	other	other	X	Orysur_g1440	2.68044	1.83e-05	0.00558893	up	IPR001314;IPR043504;IPR018114;IPR033116;IPR001254;IPR009003;IPR022700	Serine proteases, trypsin family, serine active site;Proteinase, regulatory CLIP domain;Serine proteases, trypsin family, histidine active site;Peptidase S1, PA clan;Peptidase S1A, chymotrypsin family;Peptidase S1, PA clan, chymotrypsin-like fold;Serine proteases, trypsin domain	GO:0006508;GO:0004252	K09640	Brite Hierarchies	Protein families: metabolism	Peptidases and inhibitors	TMPRSS9; transmembrane protease serine 9	Proteases and inhibitors	CLIPC1	X	7171.22	0.0218917	0.0453334	0.475583	0.800372	SHIKI_00210	K04567	Genetic Information Processing	Translation	Aminoacyl-tRNA biosynthesis	KARS, lysS; lysyl-tRNA synthetase, class II	NO		12309.3	-0.189056	0.115238	0.0136085
	Orysur_g1644	-4.92108	0.000368767	0.0219768	down	IPR036508;IPR002557	Chitin binding domain superfamily;Chitin binding domain	GO:0005576;GO:0008061	NA	NA	NA	NA	NA	other	other	X	Orysur_g6201	2.43893	5.58e-05	0.0129923	up	IPR001314;IPR009003;IPR001254;IPR038565;IPR022700;IPR043504;IPR018114;IPR033116;IPR051487	Serine proteases, trypsin domain;Proteinase, regulatory CLIP domain;Serine proteases, trypsin family, serine active site;Proteinase, regulatory CLIP domain superfamily;Peptidase S1, PA clan;Peptidase S1, PA clan, chymotrypsin-like fold;Serine proteases, trypsin family, histidine active site;Peptidase S1A, chymotrypsin family;Serine/Threonine Proteases with Immune and Developmental Roles	GO:0006508;GO:0004252	K09640	Brite Hierarchies	Protein families: metabolism	Peptidases and inhibitors	TMPRSS9; transmembrane protease serine 9	Proteases and inhibitors	Prot	X	10057.6	0.017071	0.0497341	0.644182	0.880424	SHIKI_00215	K03650	Brite Hierarchies	Protein families: genetic information processing	Transfer RNA biogenesis	mnmE, trmE, MSS1; tRNA modification GTPase	NO		182058	0.189689	0.127053	0.0164384
	Orysur_g10933	-2.07373	0.000390706	0.0226492	down				NA	NA	NA	NA	NA	other	other	X	Orysur_g3171	4.70937	2.77e-07	0.000279465	up	IPR045150;IPR006593	Cytochrome b561/ferric reductase transmembrane;Transmembrane reductase CYB561D1/2	GO:0140575	K08371	Brite Hierarchies	Protein families: signaling and cellular processes	Transporters	CYB561D2; transmembrane reductase	other	other	X	9123.03	0.0177651	0.0511909	0.410785	0.769369	SHIKI_00220	K06173	Brite Hierarchies	Protein families: genetic information processing	Transfer RNA biogenesis	truA, PUS1; tRNA pseudouridine38-40 synthase	NO		1454.23	-0.172874	0.105071	0.0176887
	Orysur_g8846	-0.831625	0.000391454	0.0226492	down				NA	NA	NA	NA	NA	other	other	X	Orysur_g1264	2.66498	1.36e-05	0.00474196	up	IPR036259;IPR005828;IPR050549;IPR020846;IPR003663;IPR005829	MFS transporter superfamily;Major facilitator superfamily domain;Sugar/inositol transporter;Major Facilitator Superfamily Trehalose Transporter;Major facilitator, sugar transporter-like;Sugar transporter, conserved site	GO:0022857;GO:0016020;GO:0055085	K08145	Brite Hierarchies	Protein families: signaling and cellular processes	Transporters	SLC2A8, GLUT8; MFS transporter, SP family, solute carrier family 2 (facilitated glucose transporter), member 8	other	other	X	8077.5	-0.013485	0.0494194	0.592702	0.873987	SHIKI_00225	K03100	Genetic Information Processing	Folding, sorting and degradation	Protein export	lepB; signal peptidase I	NO		23575.1	-0.121015	0.0640183	0.0212295
	Orysur_g8561	-1.10779	0.000523385	0.0285885	down				NA	NA	NA	NA	NA	other	other	X	Orysur_g12904	2.56562	3.29e-05	0.0087308	up	IPR005828;IPR036259;IPR003663;IPR020846;IPR050549	Major facilitator superfamily domain;Major facilitator, sugar transporter-like;Sugar/inositol transporter;MFS transporter superfamily;Major Facilitator Superfamily Trehalose Transporter	GO:0016020;GO:0055085;GO:0022857	K08145	Brite Hierarchies	Protein families: signaling and cellular processes	Transporters	SLC2A8, GLUT8; MFS transporter, SP family, solute carrier family 2 (facilitated glucose transporter), member 8	other	other	X	12172.7	-0.0626257	0.0644554	0.0766699	0.391868	SHIKI_00230	K03655	Genetic Information Processing	Replication and repair	Homologous recombination	recG; ATP-dependent DNA helicase RecG	NO		75273.9	0.162819	0.108833	0.023188
	Orysur_g494	-2.67035	0.000575024	0.0301444	down				NA	NA	NA	NA	NA	other	other	X	Orysur_g4502	4.53863	8.97e-07	0.000627312	up	IPR017441;IPR008266;IPR013098;IPR013151;IPR003599;IPR003598;IPR001245;IPR013783;IPR011009;IPR007110;IPR050122;IPR000719;IPR036179	Immunoglobulin-like domain superfamily;Protein kinase domain;Immunoglobulin-like fold;Immunoglobulin-like beta-sandwich domain;Immunoglobulin domain subtype;Protein kinase, ATP binding site;Immunoglobulin-like domain;Immunoglobulin I-set;Protein kinase-like domain superfamily;Immunoglobulin subtype 2;Serine-threonine/tyrosine-protein kinase, catalytic domain;Receptor Tyrosine Kinase;Tyrosine-prot…	GO:0007275;GO:0033674;GO:0043235;GO:0007169;GO:0004672;GO:0004714;GO:0005524;GO:0005886;GO:0006468	K04362	Environmental Information Processing	Signal transduction	MAPK signaling pathway	FGFR1, CD331; fibroblast growth factor receptor 1	other	other	X	34880.8	0.0697126	0.073575	0.0859998	0.431563	SHIKI_00235	K01661	Metabolism	Metabolism of cofactors and vitamins	Ubiquinone and other terpenoid-quinone biosynthesis	menB; naphthoate synthase	NO		550423	0.180109	0.139881	0.0230112
	Orysur_g9703	-1.14594	0.000627178	0.0320106	down	IPR013154;IPR011032;IPR002328;IPR050129;IPR036291;IPR013149	Zinc-containing alcohol dehydrogenase;GroES-like superfamily;Alcohol dehydrogenase, zinc-type, conserved site;NAD(P)-binding domain superfamily;Alcohol dehydrogenase-like, N-terminal;Alcohol dehydrogenase-like, C-terminal	GO:0008270;GO:0016491	NA	NA	NA	NA	NA	other	other	X	Orysur_g5632	4.17966	1.45e-05	0.00483568	up	IPR017938;IPR013112;IPR013121;IPR002048;IPR037120;IPR019791;IPR011992;IPR013130;IPR034821;IPR039261;IPR018247;IPR010255;IPR017927;IPR050369	Ferric reductase, NAD binding domain;Dual oxidase, peroxidase domain;FAD-binding domain, ferredoxin reductase-type;EF-Hand 1, calcium-binding site;Haem peroxidase, animal-type;EF-hand domain pair;Ferric reductase transmembrane component-like domain;EF-hand domain;FAD-binding 8;Haem peroxidase superfamily;Riboflavin synthase-like beta-barrel;Respiratory burst oxidase/Ferric reductase;Haem peroxida…	GO:0043020;GO:0004601;GO:0020037;GO:0016175;GO:0006979;GO:0016491;GO:0005509;GO:0006952;GO:0042554;GO:0005886	K13411	Environmental Information Processing	Signal transduction	MAPK signaling pathway - fly	DUOX, THOX; dual oxidase	other	other	X	6397.81	-0.0105879	0.0507677	0.590627	0.873987	SHIKI_00240	K02548	Metabolism	Metabolism of cofactors and vitamins	Ubiquinone and other terpenoid-quinone biosynthesis	menA; 1,4-dihydroxy-2-naphthoate polyprenyltransferase	NO		126441	0.136271	0.0802323	0.02432
	Orysur_g6556	-2.81214	0.000643559	0.0320181	down	IPR015819;IPR001846;IPR050733;IPR001747;IPR011030;IPR015816;IPR015255	Vitellinogen, beta-sheet N-terminal;Lipid transport protein, beta-sheet shell;Vitellogenin/Apolipophorin;Vitellinogen, open beta-sheet;Vitellogenin, N-terminal;Lipovitellin-phosvitin complex, superhelical domain;von Willebrand factor, type D domain	GO:0005319;GO:0006869	NA	NA	NA	NA	NA	other	other	X	Orysur_g12764	1.41572	1.83e-05	0.00558893	up	IPR051070;IPR002110;IPR036770	Ankyrin repeat-containing domain superfamily;Ankyrin repeat;NF-kappa-B Inhibitor	GO:0005515	K09258	Environmental Information Processing	Signal transduction	TNF signaling pathway	BCL3; B-cell CLL/lymphoma 3 protein	other	other	X	10166	-0.0608305	0.0729239	0.0904885	0.435182	SHIKI_00245	NA	NA	NA	NA	NA	NO		3222.11	-0.15748	0.104399	0.0247322
	Orysur_g11079	-0.655491	0.000907096	0.041925	down	IPR006616	DM9 repeat	""	NA	NA	NA	NA	NA	other	other	X	Orysur_g2523	3.83007	2.51e-05	0.00688584	up	IPR013783;IPR050713;IPR000742;IPR022041;IPR003961;IPR036116	Farnesoic acid O-methyl transferase;Fibronectin type III;Fibronectin type III superfamily;Receptor-type Tyrosine-protein Phosphatases/Ushers;EGF-like domain;Immunoglobulin-like fold	GO:0005515	K05695	Environmental Information Processing	Signaling molecules and interaction	Cell adhesion molecules	PTPRF, LAR; receptor-type tyrosine-protein phosphatase F	other	other	X	1367.88	0.00155303	0.0512997	0.926343	0.970387	SHIKI_00250	K03217	Genetic Information Processing	Folding, sorting and degradation	Protein export	yidC, spoIIIJ, OXA1, ccfA; YidC/Oxa1 family membrane protein insertase	NO		9291.59	-0.142076	0.0890649	0.0268331
	Orysur_g2637	-0.793099	0.00020239	0.0146377	down	IPR042111;IPR042109;IPR042110;IPR033128;IPR018220;IPR001114;IPR027417	P-loop containing nucleoside triphosphate hydrolase;Adenylosuccinate synthase, active site;Adenylosuccinate synthetase, domain 3;Adenylosuccinate synthetase, domain 2;Adenylosuccinate synthetase;Adenylosuccinate synthetase, domain 1;Adenylosuccinate synthase, GTP-binding site	GO:0044208;GO:0005737;GO:0046040;GO:0005525;GO:0000166;GO:0006164;GO:0004019	K01939	Metabolism	Nucleotide metabolism	Purine metabolism	purA, ADSS; adenylosuccinate synthase	other	other	X	Orysur_g2522	3.85811	2.91e-07	0.000279465	up	IPR050348;IPR003595;IPR000242;IPR029021;IPR016130;IPR000387	Protein-tyrosine phosphatase, active site;Protein-tyrosine phosphatase, catalytic;Protein-Tyrosine Phosphatase;Tyrosine-specific protein phosphatase, PTPase domain;Protein-tyrosine phosphatase-like;Tyrosine-specific protein phosphatases domain	GO:0016311;GO:0004725;GO:0008045;GO:0006470	K01104	Not Included in Pathway or Brite	Unclassified: metabolism	Enzymes with EC numbers	E3.1.3.48; protein-tyrosine phosphatase	other	other	X	30728.5	-0.00781838	0.0410079	0.770062	0.901442	SHIKI_00255	K01911	Metabolism	Metabolism of cofactors and vitamins	Ubiquinone and other terpenoid-quinone biosynthesis	menE; o-succinylbenzoate---CoA ligase	NO		6185.79	0.152924	0.103838	0.0304343
	Orysur_g9212	-1.00299	0.000476697	0.0262217	down	IPR013549;IPR010099;IPR036291;IPR001509	NAD-dependent epimerase/dehydratase;Domain of unknown function DUF1731;Epimerase family protein SDR39U1;NAD(P)-binding domain superfamily	""	K07071	Not Included in Pathway or Brite	Poorly characterized	Function unknown	K07071; uncharacterized protein	other	other	X	Orysur_g1445	1.86986	0.000358933	0.0587199	ns	IPR043504;IPR001314;IPR041515;IPR009003;IPR001254	Peptidase S1, PA clan, chymotrypsin-like fold;Serine proteases, trypsin domain;Peptidase S1A, chymotrypsin family;Peptidase S1, PA clan;PPAF-2-like, Clip domain	GO:0006508;GO:0004252	NA	NA	NA	NA	NA	NA	NA	X	39697.5	0.00856897	0.0425342	0.748952	0.901442	SHIKI_00260	K03687	Brite Hierarchies	Protein families: genetic information processing	Chaperones and folding catalysts	GRPE; molecular chaperone GrpE	NO		1828.46	-0.159736	0.124216	0.0301981
	Orysur_g1651	-1.22086	5.89e-05	0.00597296	down	IPR036691;IPR050410;IPR005135	Endonuclease/exonuclease/phosphatase superfamily;Endonuclease/exonuclease/phosphatase;CCR4/nocturin mRNA turnover and transcription	GO:0003824;GO:0000175	K18729	Brite Hierarchies	Protein families: genetic information processing	Messenger RNA biogenesis	ANGEL; protein angel	other	other	X	Orysur_g5814	2.09954	0.000371606	0.0595266	ns	IPR009081;IPR036736;IPR016161;IPR016162;IPR016163;IPR002376;IPR037022;IPR016160;IPR001555;IPR036477;IPR011034;IPR015590;IPR029510;IPR005793;IPR011407	Formyl transferase-like, C-terminal domain superfamily;Phosphoribosylglycinamide formyltransferase, active site;Aldehyde/histidinol dehydrogenase;Aldehyde dehydrogenase, C-terminal;Aldehyde dehydrogenase domain;Formyl transferase, C-terminal;Aldehyde dehydrogenase, cysteine active site;Formyl transferase, C-terminal domain superfamily;Formyl transferase, N-terminal;Aldehyde dehydrogenase, glutami…	GO:0006730;GO:0016620;GO:0016155;GO:0009258;GO:0009058;GO:0016491;GO:0003824;GO:0005737	K00289	Metabolism	Metabolism of cofactors and vitamins	One carbon pool by folate	ALDH1L; formyltetrahydrofolate dehydrogenase	NA	NA	X	218491	0.0943287	0.0939424	0.0278441	0.213471	SHIKI_00265	K03686	Brite Hierarchies	Protein families: genetic information processing	Chaperones and folding catalysts	dnaJ; molecular chaperone DnaJ	NO		911.069	-0.168279	0.176645	0.0305956
	Orysur_g3532	-1.07524	0.000147883	0.0118413	down	IPR032010;IPR032008	E3 ubiquitin-protein ligase APD1-4, middle domain;E3 ubiquitin-protein ligase APD1-4, N-terminal	""	K12737	Brite Hierarchies	Protein families: genetic information processing	Spliceosome	SDCCAG10; peptidyl-prolyl cis-trans isomerase SDCCAG10	other	other	X	Orysur_g4284	1.46129	0.000390814	0.0613259	ns	IPR029057;IPR005854;IPR029055;IPR017932;IPR035584;IPR000836	Glutamine amidotransferase type 2 domain;Phosphoribosyltransferase domain;Nucleophile aminohydrolases, N-terminal;Amidophosphoribosyltransferase;Phosphoribosyltransferase-like;Amidophosphoribosyltransferase, N-terminal	GO:0004044;GO:0009113	K00764	Metabolism	Nucleotide metabolism	Purine metabolism	purF, PPAT; amidophosphoribosyltransferase	NA	NA	X	65736.5	0.03797	0.0518326	0.204347	0.614948	SHIKI_00270	K00566	Genetic Information Processing	Folding, sorting and degradation	Sulfur relay system	mnmA, trmU; tRNA-uridine 2-sulfurtransferase	NO		20588.6	-0.152802	0.108282	0.0305862
	Orysur_g7329	-1.16903	0.000450402	0.0251292	down	IPR036236;IPR043359;IPR013087;IPR056436	Zinc finger C2H2 superfamily;C2H2-type zinc-finger protein GLI-like;ZIC1-5/GLI1-3like, C2H2 zinc finger;Zinc finger C2H2-type	GO:0005634;GO:0000981;GO:0000977;GO:0000978;GO:0006357	K09233	Brite Hierarchies	Protein families: genetic information processing	Transcription factors	GLIS2; zinc finger protein GLIS2	other	other	X	Orysur_g6075	1.78826	0.000411872	0.0633376	ns	IPR036865;IPR011074;IPR001251;IPR036273	CRAL-TRIO lipid binding domain superfamily;CRAL-TRIO lipid binding domain;CRAL/TRIO, N-terminal domain;CRAL/TRIO, N-terminal domain superfamily	GO:0016020;GO:1902936	NA	NA	NA	NA	NA	NA	NA	X	2052.51	-0.00452266	0.0478943	0.84635	0.938123	SHIKI_00275	K07164	Not Included in Pathway or Brite	Poorly characterized	Function unknown	K07164; uncharacterized protein	NO		632.953	0.129845	0.191801	0.0328231
	Orysur_g4456	-1.29394	0.000319444	0.0204011	down	IPR050453;IPR001781;IPR017970;IPR001356;IPR009057	Homeodomain;Zinc finger, LIM-type;Homedomain-like superfamily;Homeobox, conserved site;LIM/homeobox transcription factors	GO:0000977;GO:0030182;GO:0005634;GO:0006355;GO:0003677;GO:0000981;GO:0006357	K09373	Brite Hierarchies	Protein families: genetic information processing	Transcription factors	LHX2_9; LIM homeobox protein 2/9	other	other	X	Orysur_g1039	1.56019	0.00043632	0.0657817	ns	IPR002401;IPR017972;IPR036396;IPR050476;IPR001128	Cytochrome P450;Cytochrome P450, conserved site;Cytochrome P450, E-class, group I;Insect Cytochrome P450 Detoxification;Cytochrome P450 superfamily	GO:0016705;GO:0004497;GO:0020037;GO:0005506	K14999	Brite Hierarchies	Protein families: metabolism	Cytochrome P450	CYP6; cytochrome P450 family 6	NA	NA	X	7226.77	-0.0260926	0.0483014	0.344654	0.72064	SHIKI_00280	NA	NA	NA	NA	NA	NO		4805.87	-0.159411	0.14403	0.0331783
	Orysur_g8214	-1.46067	0.000158115	0.0124751	down	IPR001128;IPR050196;IPR036396;IPR002401;IPR017972	Cytochrome P450 superfamily;Cytochrome P450, E-class, group I;Cytochrome P450;Cytochrome P450, conserved site;Cytochrome P450 Monooxygenases	GO:0005506;GO:0004497;GO:0020037;GO:0016705	K15001	Brite Hierarchies	Protein families: metabolism	Cytochrome P450	CYP4; cytochrome P450 family 4	other	other	X	Orysur_g1065	1.49819	0.000468601	0.0692899	ns	IPR029485;IPR002293	Cationic amino acid transporter, C-terminal;Amino acid/polyamine transporter I	GO:0061459;GO:0000064;GO:0097638;GO:0015171;GO:0016020;GO:0055085;GO:0006865;GO:0005886;GO:1903352;GO:0022857;GO:0015189	K13864	Brite Hierarchies	Protein families: signaling and cellular processes	Transporters	SLC7A2, ATRC2; solute carrier family 7 (cationic amino acid transporter), member 2	NA	NA	X	1660.44	0.00348485	0.0481381	0.870833	0.938867	SHIKI_00285	K06881	Metabolism	Energy metabolism	Sulfur metabolism	nrnA; bifunctional oligoribonuclease and PAP phosphatase NrnA	NO		1318.76	0.134053	0.0927278	0.0376889
	Orysur_g8218	-0.875646	0.00104816	0.0467838	down	IPR036396;IPR002401;IPR050196;IPR017972;IPR001128	Cytochrome P450, E-class, group I;Cytochrome P450 Monooxygenases;Cytochrome P450 superfamily;Cytochrome P450, conserved site;Cytochrome P450	GO:0020037;GO:0005506;GO:0016705;GO:0004497	K15001	Brite Hierarchies	Protein families: metabolism	Cytochrome P450	CYP4; cytochrome P450 family 4	other	other	X	Orysur_g6222	1.84895	0.000493256	0.0715593	ns	IPR018114;IPR009003;IPR043504;IPR001314;IPR001254	Peptidase S1A, chymotrypsin family;Peptidase S1, PA clan, chymotrypsin-like fold;Serine proteases, trypsin family, histidine active site;Peptidase S1, PA clan;Serine proteases, trypsin domain	GO:0006508;GO:0004252	NA	NA	NA	NA	NA	NA	NA	X	2846.11	0.00540851	0.049031	0.803078	0.912138	SHIKI_00290	K00974	Brite Hierarchies	Protein families: genetic information processing	Transfer RNA biogenesis	cca; tRNA nucleotidyltransferase (CCA-adding enzyme)	NO		74951.3	0.151155	0.141096	0.0394555
	Orysur_g8220	-0.84593	0.000642742	0.0320181	down	IPR017972;IPR002401;IPR036396;IPR001128;IPR050476	Cytochrome P450, E-class, group I;Cytochrome P450 superfamily;Insect Cytochrome P450 Detoxification;Cytochrome P450;Cytochrome P450, conserved site	GO:0020037;GO:0016705;GO:0004497;GO:0005506	K15003	Brite Hierarchies	Protein families: metabolism	Cytochrome P450	CYP9; cytochrome P450 family 9	other	other	X	Orysur_g389	1.64397	0.000543405	0.0773749	ns	IPR001128;IPR002401;IPR017972;IPR036396;IPR050196	Cytochrome P450 superfamily;Cytochrome P450 Monooxygenases;Cytochrome P450, E-class, group I;Cytochrome P450;Cytochrome P450, conserved site	GO:0004497;GO:0016705;GO:0005506;GO:0020037	K15001	Brite Hierarchies	Protein families: metabolism	Cytochrome P450	CYP4; cytochrome P450 family 4	NA	NA	X	1402.13	-0.0670134	0.0825578	0.0590237	0.339386	SHIKI_00295	K07447	Brite Hierarchies	Protein families: genetic information processing	Ribosome biogenesis	ruvX; putative pre-16S rRNA nuclease	NO		29285.7	-0.148246	0.158594	0.0403577
	Orysur_g12535	-1.13877	0.000351012	0.0213653	down	IPR009003;IPR051333;IPR001314;IPR043504;IPR001254	Peptidase S1A, chymotrypsin family;CLIP domain-containing serine protease;Peptidase S1, PA clan, chymotrypsin-like fold;Peptidase S1, PA clan;Serine proteases, trypsin domain	GO:0004252;GO:0006508	K20752	Brite Hierarchies	Protein families: metabolism	Peptidases and inhibitors	E3.4.21.49; hypodermin C	Proteases and inhibitors	Prot	X	Orysur_g8505	2.25361	0.000643102	0.0892984	ns	IPR044775;IPR020846;IPR050549;IPR003663;IPR005828;IPR005829;IPR036259	Major Facilitator Superfamily Trehalose Transporter;MFS transporter superfamily;Sugar/inositol transporter;Major facilitator, sugar transporter-like;Sugar transporter, conserved site;Sugar transporter ERD6/Tret1-like;Major facilitator superfamily domain	GO:0051119;GO:0008643;GO:0022857;GO:0016020;GO:0055085	K08145	Brite Hierarchies	Protein families: signaling and cellular processes	Transporters	SLC2A8, GLUT8; MFS transporter, SP family, solute carrier family 2 (facilitated glucose transporter), member 8	NA	NA	X	28633.8	0.0202462	0.0495125	0.518025	0.83125	SHIKI_00300	K01462	Not Included in Pathway or Brite	Unclassified: metabolism	Enzymes with EC numbers	PDF, def; peptide deformylase	NO		837.994	-0.150757	0.143842	0.0419007
	Orysur_g7543	-1.83693	7.73e-09	6.04e-06	down	IPR036259;IPR020846;IPR050382;IPR011701;IPR025508	MFS transporter superfamily;Major facilitator superfamily domain;Major Facilitator Superfamily Sodium/Anion Cotransporter;Domain of unknown function DUF4395;Major facilitator superfamily	GO:0016020;GO:0022857;GO:0055085;GO:0006820	K08193	Brite Hierarchies	Protein families: signaling and cellular processes	Transporters	SLC17A; MFS transporter, ACS family, solute carrier family 17 (sodium-dependent inorganic phosphate cotransporter), other	other	other	X	Orysur_g4387	1.22281	0.000654007	0.0892984	ns	IPR007110;IPR013151;IPR036116;IPR050958;IPR013098;IPR036179;IPR013783;IPR003599;IPR003598;IPR003961	Immunoglobulin I-set;Fibronectin type III;Immunoglobulin domain subtype;Immunoglobulin-like beta-sandwich domain;Immunoglobulin-like domain superfamily;Cell Adhesion and Cytoskeletal Organization;Immunoglobulin-like fold;Fibronectin type III superfamily;Immunoglobulin-like domain;Immunoglobulin subtype 2	GO:0050808;GO:0005886;GO:0030424;GO:0043025;GO:0007156;GO:0008046;GO:0005515	NA	NA	NA	NA	NA	NA	NA	X	5257.72	0.0229834	0.0520687	0.350059	0.723852	SHIKI_00305	K02887	Genetic Information Processing	Translation	Ribosome	RP-L20, MRPL20, rplT; large subunit ribosomal protein L20	NO		4631.5	0.136442	0.106434	0.0442452
	Orysur_g9931	-1.49932	2.55e-06	0.000486746	down	IPR036259;IPR020846;IPR005828;IPR005829;IPR050549	Sugar transporter, conserved site;Major Facilitator Superfamily Trehalose Transporter;MFS transporter superfamily;Major facilitator, sugar transporter-like;Major facilitator superfamily domain	GO:0016020;GO:0022857;GO:0055085	K08145	Brite Hierarchies	Protein families: signaling and cellular processes	Transporters	SLC2A8, GLUT8; MFS transporter, SP family, solute carrier family 2 (facilitated glucose transporter), member 8	other	other	X	Orysur_g6556	4.09283	0.000661986	0.0892984	ns	IPR015819;IPR001846;IPR050733;IPR001747;IPR011030;IPR015816;IPR015255	Vitellinogen, beta-sheet N-terminal;Lipid transport protein, beta-sheet shell;Vitellogenin/Apolipophorin;Vitellinogen, open beta-sheet;Vitellogenin, N-terminal;Lipovitellin-phosvitin complex, superhelical domain;von Willebrand factor, type D domain	GO:0005319;GO:0006869	NA	NA	NA	NA	NA	NA	NA	X	5648.58	0.0268414	0.0511492	0.325482	0.711625	SHIKI_00310	K02916	Genetic Information Processing	Translation	Ribosome	RP-L35, MRPL35, rpmI; large subunit ribosomal protein L35	NO		10287.9	0.131877	0.115726	0.048907
	Orysur_g12455	-1.03746	0.00035616	0.0213997	down	IPR020846;IPR050549;IPR005828;IPR036259;IPR003663	Major facilitator, sugar transporter-like;Major facilitator superfamily domain;MFS transporter superfamily;Major Facilitator Superfamily Trehalose Transporter;Sugar/inositol transporter	GO:0022857;GO:0055085;GO:0016020	K08145	Brite Hierarchies	Protein families: signaling and cellular processes	Transporters	SLC2A8, GLUT8; MFS transporter, SP family, solute carrier family 2 (facilitated glucose transporter), member 8	other	other	X	Orysur_g7782	2.12508	0.000694941	0.0920631	ns	IPR001156;IPR016357	Transferrin;Transferrin-like domain	GO:0045047;GO:0005615;GO:0005785	NA	NA	NA	NA	NA	NA	NA	X	53659.8	-0.0132245	0.0425316	0.623824	0.873987	SHIKI_00315	K02520	Brite Hierarchies	Protein families: genetic information processing	Translation factors	infC, MTIF3; translation initiation factor IF-3	NO		56494.1	0.130251	0.145744	0.0547174
	Orysur_g13346	-1.41703	0.000412691	0.0234034	down	IPR020846;IPR036259;IPR005829;IPR003663;IPR044775;IPR005828;IPR050549	Sugar transporter ERD6/Tret1-like;Major facilitator superfamily domain;Major Facilitator Superfamily Trehalose Transporter;MFS transporter superfamily;Major facilitator, sugar transporter-like;Sugar transporter, conserved site;Sugar/inositol transporter	GO:0051119;GO:0016020;GO:0055085;GO:0022857;GO:0008643	K08145	Brite Hierarchies	Protein families: signaling and cellular processes	Transporters	SLC2A8, GLUT8; MFS transporter, SP family, solute carrier family 2 (facilitated glucose transporter), member 8	other	other	X	Orysur_g206	1.18271	0.000706428	0.0920631	ns				NA	NA	NA	NA	NA	NA	NA	X	53715.5	-0.00985672	0.0426436	0.710164	0.901442	SHIKI_00320	K01868	Genetic Information Processing	Translation	Aminoacyl-tRNA biosynthesis	TARS, thrS; threonyl-tRNA synthetase	NO		2563.57	-0.123071	0.101485	0.0587605
	Orysur_g4880	-0.915159	0.00059202	0.0308285	down	IPR050549;IPR005828;IPR036259;IPR020846;IPR005829	Major facilitator, sugar transporter-like;Sugar transporter, conserved site;MFS transporter superfamily;Major Facilitator Superfamily Trehalose Transporter;Major facilitator superfamily domain	GO:0016020;GO:0022857;GO:0055085	K08145	Brite Hierarchies	Protein families: signaling and cellular processes	Transporters	SLC2A8, GLUT8; MFS transporter, SP family, solute carrier family 2 (facilitated glucose transporter), member 8	other	other	X	Orysur_g10838	1.5343	0.000721959	0.092519	ns	IPR013694;IPR050934;IPR036880;IPR002223;IPR036465;IPR002035;IPR020901	Pancreatic trypsin inhibitor Kunitz domain superfamily;Proteinase inhibitor I2, Kunitz, conserved site;von Willebrand factor A-like domain superfamily;VIT domain;Pancreatic trypsin inhibitor Kunitz domain;Inter-alpha-trypsin inhibitor heavy chain;von Willebrand factor, type A	GO:0004867	NA	NA	NA	NA	NA	NA	NA	X	66512.5	0.0125188	0.0495717	0.5791	0.869155	SHIKI_00325	K03106	Genetic Information Processing	Folding, sorting and degradation	Protein export	SRP54, ffh; signal recognition particle subunit SRP54	NO		7928.42	-0.104383	0.0710399	0.06262
	Orysur_g8502	-0.939016	0.000709415	0.0348506	down	IPR036259;IPR020846;IPR044775;IPR005828;IPR050549;IPR003663;IPR005829	Sugar transporter ERD6/Tret1-like;Major facilitator, sugar transporter-like;Major facilitator superfamily domain;Sugar transporter, conserved site;Sugar/inositol transporter;Major Facilitator Superfamily Trehalose Transporter;MFS transporter superfamily	GO:0055085;GO:0016020;GO:0022857;GO:0008643;GO:0051119	K08145	Brite Hierarchies	Protein families: signaling and cellular processes	Transporters	SLC2A8, GLUT8; MFS transporter, SP family, solute carrier family 2 (facilitated glucose transporter), member 8	other	other	X	Orysur_g11530	1.90877	0.000755739	0.0952603	ns	IPR010562;IPR038606	Takeout superfamily;Haemolymph juvenile hormone binding	GO:0005615;GO:0032504	NA	NA	NA	NA	NA	NA	NA	X	36503.4	-0.011427	0.0396667	0.51246	0.827129	SHIKI_00330	K01887	Genetic Information Processing	Translation	Aminoacyl-tRNA biosynthesis	RARS, argS; arginyl-tRNA synthetase	NO		2.63602e+06	0.0745512	0.132195	0.061603
	Orysur_g1264	-1.70764	0.000821867	0.0398733	down	IPR036259;IPR005828;IPR050549;IPR020846;IPR003663;IPR005829	MFS transporter superfamily;Major facilitator superfamily domain;Sugar/inositol transporter;Major Facilitator Superfamily Trehalose Transporter;Major facilitator, sugar transporter-like;Sugar transporter, conserved site	GO:0022857;GO:0016020;GO:0055085	K08145	Brite Hierarchies	Protein families: signaling and cellular processes	Transporters	SLC2A8, GLUT8; MFS transporter, SP family, solute carrier family 2 (facilitated glucose transporter), member 8	other	other	X	Orysur_g7480	1.83354	0.000926416	0.114891	ns	IPR038606;IPR010562	Haemolymph juvenile hormone binding;Takeout superfamily	""	NA	NA	NA	NA	NA	NA	NA	X	24882.4	-0.0234776	0.0538831	0.308876	0.710414	SHIKI_00335	K03386	Cellular Processes	Cell growth and death	Apoptosis - fly	PRDX2_4, ahpC; peroxiredoxin 2/4	NO		5999.26	-0.111843	0.0857599	0.0667045
	Orysur_g11721	-0.870123	0.000184644	0.0138915	down	IPR036259;IPR011701	MFS transporter superfamily;Major facilitator superfamily	GO:0055085;GO:0022857;GO:0016020	K20840	Brite Hierarchies	Protein families: signaling and cellular processes	Transporters	SLC46A3; MFS transporter, PCFT/HCP family, solute carrier family 46, member 3	other	other	X	Orysur_g7543	1.21262	0.000952896	0.115421	ns	IPR036259;IPR020846;IPR050382;IPR011701;IPR025508	MFS transporter superfamily;Major facilitator superfamily domain;Major Facilitator Superfamily Sodium/Anion Cotransporter;Domain of unknown function DUF4395;Major facilitator superfamily	GO:0016020;GO:0022857;GO:0055085;GO:0006820	K08193	Brite Hierarchies	Protein families: signaling and cellular processes	Transporters	SLC17A; MFS transporter, ACS family, solute carrier family 17 (sodium-dependent inorganic phosphate cotransporter), other	NA	NA	X	17594.8	-0.107436	0.0897891	0.0174373	0.204778	SHIKI_00340	K02356	Brite Hierarchies	Protein families: genetic information processing	Translation factors	efp; elongation factor P	NO		2186.27	-0.113686	0.137075	0.0715287
	Orysur_g6614	-0.797921	0.000890765	0.041925	down	IPR043926;IPR027417;IPR003439;IPR013525;IPR017871;IPR003593;IPR050352	ABC transporter family G domain;ATP-binding cassette subfamily G transporters;ABC transporter-like, conserved site;ABC-2 type transporter, transmembrane domain;AAA+ ATPase domain;P-loop containing nucleoside triphosphate hydrolase;ABC transporter-like, ATP-binding domain	GO:0140359;GO:0055085;GO:0016887;GO:0005524;GO:0016020;GO:0042626	K21396	Brite Hierarchies	Protein families: signaling and cellular processes	Transporters	WHT; ATP-binding cassette, subfamily G (WHITE), eye pigment precursor transporter	other	other	X	Orysur_g3392	1.09449	0.000960719	0.115421	ns	IPR022700;IPR009003;IPR033116;IPR043504;IPR018114;IPR001314;IPR051487;IPR001254;IPR038565	Peptidase S1, PA clan, chymotrypsin-like fold;Serine proteases, trypsin domain;Proteinase, regulatory CLIP domain superfamily;Proteinase, regulatory CLIP domain;Peptidase S1, PA clan;Serine/Threonine Proteases with Immune and Developmental Roles;Serine proteases, trypsin family, serine active site;Peptidase S1A, chymotrypsin family;Serine proteases, trypsin family, histidine active site	GO:0006508;GO:0004252	K20673	Organismal Systems	Immune system	Toll and Imd signaling pathway	GRASS; gram-positive specific serine protease	NA	NA	X	975.591	-0.00751486	0.0523231	0.621287	0.873987	SHIKI_00345	NA	NA	NA	NA	NA	NO		665.358	-0.122337	0.130923	0.0717103
	Orysur_g6583	-1.15952	0.000352851	0.0213653	down	IPR029270;IPR051436	Autophagy-related EPG5;Limb expression 1	GO:0097352;GO:0005737	K16673	Environmental Information Processing	Signal transduction	Hippo signaling pathway - fly	LIX1L; LIX1-like protein	other	other	X	Orysur_g1866	3.04595	0.00107169	0.126772	ns	IPR033116;IPR009003;IPR001314;IPR001254;IPR022700;IPR043504;IPR038565;IPR018114	Proteinase, regulatory CLIP domain;Serine proteases, trypsin family, histidine active site;Peptidase S1A, chymotrypsin family;Peptidase S1, PA clan;Proteinase, regulatory CLIP domain superfamily;Peptidase S1, PA clan, chymotrypsin-like fold;Serine proteases, trypsin domain;Serine proteases, trypsin family, serine active site	GO:0004252;GO:0006508	NA	NA	NA	NA	NA	NA	NA	X	95908.8	-0.0113367	0.0417398	0.673678	0.898238	SHIKI_00350	K02337	Genetic Information Processing	Replication and repair	DNA replication	dnaE; DNA polymerase III subunit alpha	NO		1564.81	-0.117764	0.128638	0.0724457
	Orysur_g7100	-1.0343	0.000231098	0.0162622	down	IPR011701;IPR050327;IPR036259;IPR020846	Proton-linked Monocarboxylate Transporter;Major facilitator superfamily domain;Major facilitator superfamily;MFS transporter superfamily	GO:0022857;GO:0055085	K08187	Environmental Information Processing	Signaling molecules and interaction	Hormone signaling	SLC16A10; MFS transporter, MCT family, solute carrier family 16 (monocarboxylic acid transporters), member 10	other	other	X	Orysur_g1868	1.44023	0.00110947	0.129253	ns	IPR043504;IPR033116;IPR001254;IPR001314;IPR018114;IPR051487;IPR038565;IPR022700;IPR009003	Peptidase S1, PA clan;Serine/Threonine Proteases with Immune and Developmental Roles;Serine proteases, trypsin domain;Peptidase S1, PA clan, chymotrypsin-like fold;Peptidase S1A, chymotrypsin family;Serine proteases, trypsin family, histidine active site;Serine proteases, trypsin family, serine active site;Proteinase, regulatory CLIP domain;Proteinase, regulatory CLIP domain superfamily	GO:0006508;GO:0004252	NA	NA	NA	NA	NA	NA	NA	X	3283.45	-0.0149528	0.0522749	0.429112	0.779178	SHIKI_00355	K03671	Organismal Systems	Immune system	NOD-like receptor signaling pathway	TXN, trxA; thioredoxin	NO		16774.9	0.119853	0.113438	0.0691564
	Orysur_g5194	-2.32915	1.32e-06	0.000313488	down	IPR000276;IPR052665;IPR001817;IPR017452	G protein-coupled receptor, rhodopsin-like;GPCR, rhodopsin-like, 7TM;Neuropeptide-activated GPCR;Vasopressin receptor	GO:0005000;GO:0007186;GO:0007218;GO:0008188;GO:0016020;GO:0005886;GO:0004930	K08376	Environmental Information Processing	Signaling molecules and interaction	Neuroactive ligand-receptor interaction	NPSR1, GPR154; neuropeptide S receptor	other	other	X	Orysur_g11235	1.59164	0.00114263	0.129694	ns	IPR000896;IPR002227;IPR005203;IPR014756;IPR037020;IPR008922;IPR005204;IPR013788;IPR036697	Tyrosinase copper-binding domain;Di-copper centre-containing domain superfamily;Immunoglobulin E-set;Hemocyanin/hexamerin;Hemocyanin, N-terminal;Hemocyanin, C-terminal;Hemocyanin, N-terminal domain superfamily;Hemocyanin/hexamerin middle domain;Hemocyanin, C-terminal domain superfamily	GO:0016491	K00505	Metabolism	Amino acid metabolism	Tyrosine metabolism	TYR; tyrosinase	NA	NA	X	15268.5	0.0083772	0.0456979	0.816339	0.91963	SHIKI_00385	K25706	Brite Hierarchies	Protein families: genetic information processing	Transfer RNA biogenesis	tsaD; tRNA N6-adenosine threonylcarbamoyltransferase	NO		8164.78	-0.103414	0.0814011	0.078052
	Orysur_g450	-0.970477	0.000304195	0.0198006	down	IPR013057	Amino acid transporter, transmembrane domain	GO:0003333;GO:0015179;GO:0005774;GO:0016020	K14209	Cellular Processes	Transport and catabolism	Autophagy - yeast	SLC36A, PAT; solute carrier family 36 (proton-coupled amino acid transporter)	other	other	X	Orysur_g10284	2.98664	0.00114753	0.129694	ns	IPR013783;IPR003598;IPR050958;IPR036179;IPR003599;IPR013098;IPR007110	Immunoglobulin subtype 2;Immunoglobulin-like domain;Immunoglobulin-like fold;Immunoglobulin I-set;Cell Adhesion and Cytoskeletal Organization;Immunoglobulin domain subtype;Immunoglobulin-like domain superfamily	GO:0007156;GO:0005886	NA	NA	NA	NA	NA	NA	NA	X	870.266	0.0280765	0.0564895	0.237909	0.62974	SHIKI_00390	K02909	Genetic Information Processing	Translation	Ribosome	RP-L31, rpmE; large subunit ribosomal protein L31	NO		30784.8	0.102238	0.0788023	0.0782877
	Orysur_g5546	-1.08284	0.000179491	0.0138812	down	IPR003492;IPR018460;IPR036259	Batten's disease protein Cln3, subgroup;MFS transporter superfamily;Batten's disease protein Cln3	GO:0051453;GO:0016020;GO:0007040;GO:0005773;GO:0005764	K12389	Cellular Processes	Transport and catabolism	Lysosome	BTS, CLN3; battenin	other	other	X	Orysur_g10845	-2.55308	0.00116675	0.129694	ns	IPR017972;IPR002401;IPR050196;IPR036396;IPR001128	Cytochrome P450, conserved site;Cytochrome P450 superfamily;Cytochrome P450 Monooxygenases;Cytochrome P450, E-class, group I;Cytochrome P450	GO:0005506;GO:0016705;GO:0004497;GO:0020037	K15001	Brite Hierarchies	Protein families: metabolism	Cytochrome P450	CYP4; cytochrome P450 family 4	NA	NA	X	8319.31	0.0714856	0.068044	0.0492718	0.313424	SHIKI_00395	K03183	Metabolism	Metabolism of cofactors and vitamins	Ubiquinone and other terpenoid-quinone biosynthesis	ubiE; demethylmenaquinone methyltransferase / 2-methoxy-6-polyprenyl-1,4-benzoquinol methylase	NO		71245.5	0.0982753	0.0778639	0.0875411
	Orysur_g3504	-1.62717	6.28e-05	0.00621323	down	IPR036152;IPR037152;IPR027474;IPR041725;IPR027473;IPR006033;IPR040919;IPR006034	Type I (cytosolic) L-asparaginase;Asparaginase/glutaminase-like;L-asparaginase, N-terminal domain superfamily;Type I L-asparaginase family;Asparaginase/glutaminase, C-terminal;L-asparaginase, N-terminal;L-asparaginase, C-terminal;Asparaginase/glutaminase-like superfamily	GO:0006520;GO:0004067	K13278	Not Included in Pathway or Brite	Unclassified: metabolism	Enzymes with EC numbers	ASPG; 60kDa lysophospholipase	other	other	X	Orysur_g1402	1.35321	0.00118072	0.129694	ns	IPR001054;IPR011644;IPR029787;IPR038158;IPR042463;IPR011645;IPR024096	Adenylyl cyclase class-3/4/guanylyl cyclase;NO signalling/Golgi transport ligand-binding domain superfamily;H-NOX domain superfamily;Haem NO binding associated;Haem NO binding associated domain superfamily;Nucleotide cyclase;Heme NO-binding	GO:0019934;GO:0004383;GO:0070482;GO:0008074;GO:0020037;GO:0006182;GO:0035556;GO:0009190	K01769	Metabolism	Nucleotide metabolism	Purine metabolism	E4.6.1.2; guanylate cyclase, other	NA	NA	X	851.433	-0.00657122	0.0506264	0.724813	0.901442	SHIKI_00400	NA	NA	NA	NA	NA	NO		14030.6	-0.0995607	0.0814863	0.0891744
	Orysur_g6201	1.04153	0.00116272	0.0512723	ns	IPR001314;IPR009003;IPR001254;IPR038565;IPR022700;IPR043504;IPR018114;IPR033116;IPR051487	Serine proteases, trypsin domain;Proteinase, regulatory CLIP domain;Serine proteases, trypsin family, serine active site;Proteinase, regulatory CLIP domain superfamily;Peptidase S1, PA clan;Peptidase S1, PA clan, chymotrypsin-like fold;Serine proteases, trypsin family, histidine active site;Peptidase S1A, chymotrypsin family;Serine/Threonine Proteases with Immune and Developmental Roles	GO:0006508;GO:0004252	K09640	Brite Hierarchies	Protein families: metabolism	Peptidases and inhibitors	TMPRSS9; transmembrane protease serine 9	NA	NA	X	Orysur_g5266	1.46453	0.00123883	0.13416	ns	IPR050346;IPR020946;IPR000960;IPR036188	FAD/NAD(P)-binding domain superfamily;Flavin-containing monooxygenases-like;Flavin monooxygenase-like;Flavin monooxygenase FMO	GO:0050661;GO:0050660;GO:0004499	K00485	Metabolism	Metabolism of other amino acids	Taurine and hypotaurine metabolism	FMO; dimethylaniline monooxygenase (N-oxide forming) / hypotaurine monooxygenase	NA	NA	X	15606.9	-0.143479	0.0811039	0.00586268	0.132834	SHIKI_00405	K04516	Metabolism	Amino acid metabolism	Phenylalanine, tyrosine and tryptophan biosynthesis	AROA1, aroA; chorismate mutase	NO		8937.81	-0.0803372	0.129301	0.0928193
	Orysur_g983	1.88249	0.00116551	0.0512723	ns	IPR001007;IPR052424	VWFC domain;Kielin/Chordin-like & BMP-binding Regulator	GO:0030513;GO:0036122;GO:0005576;GO:0005515	NA	NA	NA	NA	NA	NA	NA	X	Orysur_g8466	2.81188	0.00127972	0.136663	ns	IPR022727	Pupal cuticle protein C1	""	NA	NA	NA	NA	NA	NA	NA	X	9001.68	0.0339062	0.0536939	0.230199	0.62974	SHIKI_00410	K01889	Genetic Information Processing	Translation	Aminoacyl-tRNA biosynthesis	FARSA, pheS; phenylalanyl-tRNA synthetase alpha chain	NO		16293.8	0.102672	0.0928328	0.0943281
	Orysur_g10760	1.08186	0.00116841	0.0512723	ns	IPR052347;IPR018247;IPR002048;IPR011992;IPR000868;IPR036380	Isochorismatase-like superfamily;EF-hand domain;EF-Hand 1, calcium-binding site;EF-hand domain pair;Isochorismatase-like domain;Isochorismatase Family Nicotinamidases	GO:0005509	NA	NA	NA	NA	NA	NA	NA	X	Orysur_g959	1.32618	0.00135656	0.142885	ns	IPR003663;IPR005829;IPR020846;IPR005828;IPR044775;IPR036259;IPR050549	Sugar/inositol transporter;MFS transporter superfamily;Sugar transporter ERD6/Tret1-like;Sugar transporter, conserved site;Major facilitator, sugar transporter-like;Major facilitator superfamily domain;Major Facilitator Superfamily Trehalose Transporter	GO:0051119;GO:0008643;GO:0022857;GO:0055085;GO:0016020	K08145	Brite Hierarchies	Protein families: signaling and cellular processes	Transporters	SLC2A8, GLUT8; MFS transporter, SP family, solute carrier family 2 (facilitated glucose transporter), member 8	NA	NA	X	4335.43	0.00623017	0.0447824	0.807635	0.913555	SHIKI_00415	K03218	Brite Hierarchies	Protein families: genetic information processing	Ribosome biogenesis	rlmB; 23S rRNA (guanosine2251-2'-O)-methyltransferase	NO		17699.5	-0.109919	0.0934118	0.095569
	Orysur_g1161	0.559171	0.00119306	0.0518993	ns	IPR007701;IPR011989;IPR006921;IPR016024;IPR039777	Interferon-related developmental regulator;Interferon-related developmental regulator, C-terminal;Armadillo-like helical;Interferon-related developmental regulator, N-terminal;Armadillo-type fold	""	NA	NA	NA	NA	NA	NA	NA	X	Orysur_g3486	1.37673	0.00149476	0.155314	ns	IPR001991;IPR036458;IPR050746;IPR018107	Dicarboxylate/Amino Acid:Cation Symporter;Sodium:dicarboxylate symporter superfamily;Sodium:dicarboxylate symporter, conserved site;Sodium:dicarboxylate symporter	GO:0015813;GO:0015501;GO:0015175;GO:0005886;GO:0005313;GO:0016020;GO:0015293	NA	NA	NA	NA	NA	NA	NA	X	6854.17	-0.0168426	0.0478841	0.505434	0.822952	SHIKI_00420	NA	NA	NA	NA	NA	NO		37873.8	-0.115603	0.125546	0.0988089
	Orysur_g8787	-0.807033	0.00119599	0.0518993	ns	IPR000109;IPR036259;IPR018456	MFS transporter superfamily;Proton-dependent oligopeptide transporter family;PTR2 family proton/oligopeptide symporter, conserved site	GO:0006857;GO:0055085;GO:0022857;GO:0016020	K14206	Organismal Systems	Digestive system	Protein digestion and absorption	SLC15A1, PEPT1; solute carrier family 15 (oligopeptide transporter), member 1	NA	NA	X	Orysur_g13283	1.6556	0.00156296	0.160235	ns	IPR002213;IPR050271;IPR035595	UDP-glycosyltransferase family, conserved site;UDP-glucuronosyl/UDP-glucosyltransferase;UDP-glycosyltransferase	GO:0008194	K00699	Metabolism	Carbohydrate metabolism	Pentose and glucuronate interconversions	UGT; glucuronosyltransferase	NA	NA	X	1779.83	-0.0760569	0.0891368	0.0413626	0.285402	SHIKI_00425	K03501	Brite Hierarchies	Protein families: genetic information processing	Ribosome biogenesis	gidB, rsmG; 16S rRNA (guanine527-N7)-methyltransferase	NO		29609	0.100767	0.091386	0.0981364
	Orysur_g12185	-0.968845	0.00120641	0.0520624	ns	IPR002220;IPR020624;IPR013785	Schiff base-forming aldolase, conserved site;DapA-like;Aldolase-type TIM barrel	GO:0016829	K01639	Metabolism	Glycan biosynthesis and metabolism	Biosynthesis of various nucleotide sugars	E4.1.3.3, nanA, NPL; N-acetylneuraminate lyase	NA	NA	X	Orysur_g10105	1.05936	0.00164262	0.164123	ns	IPR046964;IPR003388	Reticulon 1-4;Reticulon	GO:0030424;GO:0005789	K20721	Brite Hierarchies	Protein families: genetic information processing	Membrane trafficking	RTN1; reticulon-1	NA	NA	X	8619.44	-4.40619e-05	0.0436562	0.719965	0.901442	SHIKI_00435	K01597	Metabolism	Metabolism of terpenoids and polyketides	Terpenoid backbone biosynthesis	MVD, mvaD; diphosphomevalonate decarboxylase	NO		59950.6	0.100878	0.0983137	0.102571
	Orysur_g5375	-0.947774	0.0012421	0.0527048	ns	IPR003663;IPR005828;IPR036259;IPR020846;IPR050549;IPR005829	MFS transporter superfamily;Major facilitator, sugar transporter-like;Major facilitator superfamily domain;Sugar/inositol transporter;Major Facilitator Superfamily Trehalose Transporter;Sugar transporter, conserved site	GO:0022857;GO:0016020;GO:0055085	K08145	Brite Hierarchies	Protein families: signaling and cellular processes	Transporters	SLC2A8, GLUT8; MFS transporter, SP family, solute carrier family 2 (facilitated glucose transporter), member 8	NA	NA	X	Orysur_g9769	-1.22321	0.00164358	0.164123	ns	IPR000719;IPR048622;IPR017441;IPR011009;IPR008271	Protein kinase domain;Protein kinase, ATP binding site;BRSK1/2-like, UBA domain;Protein kinase-like domain superfamily;Serine/threonine-protein kinase, active site	GO:0004674;GO:0006468;GO:0005524;GO:0035556;GO:0004672;GO:0005737	K08796	Brite Hierarchies	Protein families: metabolism	Protein kinases	BRSK; BR serine/threonine kinase	NA	NA	X	31305.8	0.0593816	0.082938	0.0583123	0.339386	SHIKI_00440	K01874	Metabolism	Metabolism of other amino acids	Selenocompound metabolism	MARS, metG; methionyl-tRNA synthetase	NO		512.405	0.076898	0.126429	0.104008
	Orysur_g9001	0.929593	0.00125611	0.0527048	ns	IPR050476;IPR017972;IPR036396;IPR002401;IPR001128	Cytochrome P450, conserved site;Cytochrome P450;Cytochrome P450, E-class, group I;Insect Cytochrome P450 Detoxification;Cytochrome P450 superfamily	GO:0004497;GO:0005506;GO:0016705;GO:0020037	K14999	Brite Hierarchies	Protein families: metabolism	Cytochrome P450	CYP6; cytochrome P450 family 6	NA	NA	X	Orysur_g2245	1.26267	0.00169139	0.166732	ns	IPR002937;IPR036188;IPR050281	Flavin monoamine oxidase and related enzymes;Amine oxidase;FAD/NAD(P)-binding domain superfamily	GO:0016491;GO:0046592	K12259	Metabolism	Amino acid metabolism	Arginine and proline metabolism	SMOX, PAO5; spermine oxidase	NA	NA	X	221172	0.0228465	0.0486421	0.393022	0.761015	SHIKI_00445	K03695	Organismal Systems	Aging	Longevity regulating pathway - multiple species	clpB; ATP-dependent Clp protease ATP-binding subunit ClpB	NO		13692.2	-0.0924135	0.120404	0.111698
	Orysur_g3626	-3.17129	0.0012619	0.0527048	ns	IPR013924	Ribonuclease H2, subunit C	GO:0032299;GO:0006401	K10745	Genetic Information Processing	Replication and repair	DNA replication	RNASEH2C; ribonuclease H2 subunit C	NA	NA	X	Orysur_g6370	1.51295	0.00171547	0.166965	ns	IPR036291;IPR051168;IPR007886;IPR005097;IPR032095;IPR007698	Alpha-aminoadipic semialdehyde synthase;Alanine dehydrogenase/pyridine nucleotide transhydrogenase, N-terminal;Alanine dehydrogenase/pyridine nucleotide transhydrogenase, NAD(H)-binding domain;NAD(P)-binding domain superfamily;Saccharopine dehydrogenase, NADP binding domain;Saccharopine dehydrogenase-like, C-terminal	GO:0004753;GO:0019878;GO:0005737	K14157	Metabolism	Amino acid metabolism	Lysine degradation	AASS; alpha-aminoadipic semialdehyde synthase	NA	NA	X	1463.47	0.0344025	0.0608461	0.17573	0.581247	SHIKI_00450	NA	NA	NA	NA	NA	NO		4591.35	0.0902511	0.119061	0.116869
	Orysur_g8217	-1.06074	0.00126241	0.0527048	ns	IPR017972;IPR002403;IPR050196;IPR036396;IPR001128	Cytochrome P450 Monooxygenases;Cytochrome P450;Cytochrome P450, E-class, group IV;Cytochrome P450 superfamily;Cytochrome P450, conserved site	GO:0020037;GO:0016705;GO:0004497;GO:0005506	K15001	Brite Hierarchies	Protein families: metabolism	Cytochrome P450	CYP4; cytochrome P450 family 4	NA	NA	X	Orysur_g11729	1.11519	0.00174112	0.167343	ns	IPR014748;IPR001753;IPR052377;IPR029045;IPR002674;IPR011332;IPR011331	Enoyl-CoA hydratase/isomerase;Large ribosomal subunit protein eL43;Mitochondrial enoyl-CoA hydratase domain-containing protein;Zinc-binding ribosomal protein;ClpP/crotonase-like domain superfamily;Large ribosomal subunit protein eL37/eL43;Enoyl-CoA hydratase, C-terminal	GO:0016836;GO:0006412;GO:0005840;GO:0005739;GO:0003735	NA	NA	NA	NA	NA	NA	NA	X	350379	0.0378581	0.0629651	0.139715	0.539448	SHIKI_00455	K02836	Brite Hierarchies	Protein families: genetic information processing	Translation factors	prfB; peptide chain release factor 2	NO		97886.8	0.0905058	0.0801778	0.116475
	Orysur_g1065	-1.06504	0.00126744	0.0527048	ns	IPR029485;IPR002293	Cationic amino acid transporter, C-terminal;Amino acid/polyamine transporter I	GO:0061459;GO:0000064;GO:0097638;GO:0015171;GO:0016020;GO:0055085;GO:0006865;GO:0005886;GO:1903352;GO:0022857;GO:0015189	K13864	Brite Hierarchies	Protein families: signaling and cellular processes	Transporters	SLC7A2, ATRC2; solute carrier family 7 (cationic amino acid transporter), member 2	NA	NA	X	Orysur_g7331	2.79806	0.00176619	0.167657	ns				NA	NA	NA	NA	NA	NA	NA	X	19842.6	0.188974	0.097564	0.00239158	0.0825094	SHIKI_00460	K18707	Brite Hierarchies	Protein families: genetic information processing	Transfer RNA biogenesis	mtaB; threonylcarbamoyladenosine tRNA methylthiotransferase MtaB	NO		20185.5	0.0947455	0.110091	0.118057
	Orysur_g3093	4.58342	0.00126754	0.0527048	ns				NA	NA	NA	NA	NA	NA	NA	X	Orysur_g6116	2.07486	0.00189547	0.177735	ns	IPR002347;IPR036291	NAD(P)-binding domain superfamily;Short-chain dehydrogenase/reductase SDR	GO:0005737;GO:0016616	K00069	Metabolism	Lipid metabolism	Arachidonic acid metabolism	HPGD; 15-hydroxyprostaglandin dehydrogenase (NAD)	NA	NA	X	7720.38	0.0168408	0.049233	0.490558	0.811944	SHIKI_00465	K11991	Brite Hierarchies	Protein families: genetic information processing	Transfer RNA biogenesis	tadA; tRNA(adenine34) deaminase	NO		14310.6	-0.0880012	0.126355	0.114436
	Orysur_g4969	-1.43073	0.00126853	0.0527048	ns	IPR042089;IPR018497;IPR000718;IPR024079;IPR008753	Peptidase M13, N-terminal domain;Peptidase M13;Peptidase M13, C-terminal domain;Metallopeptidase, catalytic domain superfamily;Peptidase M13, domain 2	GO:0016485;GO:0008237;GO:0006508;GO:0004222;GO:0005886	NA	NA	NA	NA	NA	NA	NA	X	Orysur_g5934	1.94994	0.00197095	0.182586	ns	IPR021184;IPR006052;IPR038875;IPR008983	Phospholipase A2, conodipine-like;Tumour necrosis factor, conserved site;Tumour necrosis factor domain;Tumour necrosis factor-like domain superfamily	GO:0005164;GO:0005515;GO:0006955;GO:0016020	NA	NA	NA	NA	NA	NA	NA	X	8009.43	-0.0080355	0.0437854	0.772151	0.901442	SHIKI_00470	K02897	Genetic Information Processing	Translation	Ribosome	RP-L25, rplY; large subunit ribosomal protein L25	NO		12423.6	0.0943528	0.103353	0.121076
	Orysur_g5573	-0.807778	0.00129943	0.0536504	ns	IPR036739;IPR006667;IPR045349	SLC41A divalent cation transporter;SLC41A/MgtE divalent cation transporters, integral membrane domain superfamily;SLC41A/MgtE, integral membrane domain	GO:0005886;GO:0008324;GO:0006812	K15122	Brite Hierarchies	Protein families: signaling and cellular processes	Transporters	SLC41A; solute carrier family 41	NA	NA	X	Orysur_g388	2.11471	0.00211678	0.190862	ns	IPR001128;IPR017972;IPR002401;IPR036396;IPR050196	Cytochrome P450 superfamily;Cytochrome P450 Monooxygenases;Cytochrome P450;Cytochrome P450, conserved site;Cytochrome P450, E-class, group I	GO:0016705;GO:0005506;GO:0004497;GO:0020037	K15001	Brite Hierarchies	Protein families: metabolism	Cytochrome P450	CYP4; cytochrome P450 family 4	NA	NA	X	6417.44	-0.0443259	0.0518876	0.147946	0.544441	SHIKI_00475	K12573	Genetic Information Processing	Folding, sorting and degradation	RNA degradation	rnr, vacB; ribonuclease R	NO		901.639	-0.0878461	0.10895	0.124643
	Orysur_g7124	0.861952	0.00130503	0.0536504	ns	IPR001382;IPR012341;IPR036026;IPR050749	Six-hairpin glycosidase-like superfamily;Seven-hairpin glycosidases;Glycosyl Hydrolase Family 47;Glycoside hydrolase family 47	GO:1904382;GO:0016020;GO:0005783;GO:0000139;GO:0004571;GO:0005975;GO:0005509	K01230	Metabolism	Glycan biosynthesis and metabolism	N-Glycan biosynthesis	MAN1A_C, MNS1_2; mannosyl-oligosaccharide alpha-1,2-mannosidase	NA	NA	X	Orysur_g13033	1.40788	0.00212525	0.190862	ns				K18626	Organismal Systems	Development and regeneration	Cornified envelope formation	TCHH; trichohyalin	NA	NA	X	1322.13	-0.0214565	0.0546075	0.295169	0.702299	SHIKI_00480	K02343	Genetic Information Processing	Replication and repair	DNA replication	dnaX; DNA polymerase III subunit gamma/tau	NO		21241.8	0.100252	0.117723	0.124207
	Orysur_g3477	-2.56424	0.00131473	0.0537663	ns	IPR004119;IPR015897;IPR011009	Protein kinase-like domain superfamily;CHK kinase-like;Ecdysteroid kinase-like	""	NA	NA	NA	NA	NA	NA	NA	X	Orysur_g3665	2.10703	0.00215563	0.190862	ns	IPR024708;IPR018028;IPR024711;IPR011614;IPR010582;IPR020835	Catalase core domain;Catalase superfamily;Catalase, mono-functional, haem-containing;Catalase active site;Catalase, mono-functional, haem-containing, clades 1 and 3;Catalase immune-responsive domain	GO:0004096;GO:0006979;GO:0042542;GO:0005777;GO:0005739;GO:0042744;GO:0020037;GO:0005737	K03781	Metabolism	Carbohydrate metabolism	Glyoxylate and dicarboxylate metabolism	katE, CAT, catB, srpA; catalase	NA	NA	X	56693.9	-0.0123663	0.0422857	0.64569	0.880424	SHIKI_00485	K03696	Brite Hierarchies	Protein families: genetic information processing	Chaperones and folding catalysts	clpC; ATP-dependent Clp protease ATP-binding subunit ClpC	NO		100014	0.0905472	0.0885456	0.127066
	Orysur_g10218	-1.12536	0.00134326	0.0546469	ns	IPR013083;IPR006845;IPR017375	Zinc finger, RING/FYVE/PHD-type;Pex, N-terminal;Peroxisome assembly protein 12	GO:0005515;GO:0006513;GO:0008270;GO:0005778;GO:0004842;GO:1990429;GO:0016558	K13345	Cellular Processes	Transport and catabolism	Peroxisome	PEX12, PAF3; peroxin-12	NA	NA	X	Orysur_g1056	1.05426	0.00215958	0.190862	ns				NA	NA	NA	NA	NA	NA	NA	X	619.158	-0.00264806	0.0520365	0.856569	0.938867	SHIKI_00490	K03116	Genetic Information Processing	Folding, sorting and degradation	Protein export	tatA; sec-independent protein translocase protein TatA	NO		14088.1	-0.0660688	0.118461	0.13059
	Orysur_g3221	-0.689169	0.00136552	0.0550777	ns	IPR020616;IPR020615;IPR020617;IPR016039;IPR020610;IPR020613;IPR002155	Thiolase, active site;Thiolase, acyl-enzyme intermediate active site;Thiolase;Thiolase, conserved site;Thiolase, C-terminal;Thiolase-like;Thiolase, N-terminal	GO:0005739;GO:0016746;GO:0016747;GO:0006635	K07509	Metabolism	Lipid metabolism	Fatty acid elongation	HADHB; acetyl-CoA acyltransferase	NA	NA	X	Orysur_g9742	2.20443	0.00220498	0.190931	ns	IPR013120;IPR026055;IPR033640;IPR036291	NAD(P)-binding domain superfamily;Fatty acyl-CoA reductase, C-terminal;Fatty acyl-coenzyme A reductase-like, NAD-binding domain;Fatty acyl-CoA reductase	GO:0005777;GO:0080019;GO:0043231;GO:0035336	K13356	Metabolism	Lipid metabolism	Cutin, suberine and wax biosynthesis	FAR; alcohol-forming fatty acyl-CoA reductase	NA	NA	X	53742.8	-0.0467904	0.0517624	0.139191	0.539448	SHIKI_00495	K01358	Cellular Processes	Cell growth and death	Cell cycle - Caulobacter	clpP, CLPP; ATP-dependent Clp protease, protease subunit	NO		31917.6	0.0844437	0.0747373	0.130052
	Orysur_g7618	1.29228	0.00136795	0.0550777	ns	IPR008952;IPR018499;IPR018503;IPR000301	Tetraspanin, animals;Tetraspanin, EC2 domain superfamily;Tetraspanin, conserved site;Tetraspanin/Peripherin	GO:0016020;GO:0005886	K06497	Genetic Information Processing	Information processing in viruses	Virion - Hepatitis viruses	CD63, MLA1, TSPAN30; CD63 antigen	NA	NA	X	Orysur_g1432	1.03058	0.00223173	0.190931	ns	IPR036259;IPR020846;IPR051717;IPR024989	Major facilitator superfamily MFSD6;Major facilitator superfamily associated domain;MFS transporter superfamily;Major facilitator superfamily domain	GO:0022857;GO:0016020	NA	NA	NA	NA	NA	NA	NA	X	257193	0.0388859	0.0591726	0.167981	0.581247	SHIKI_00500	K03544	Cellular Processes	Cell growth and death	Cell cycle - Caulobacter	clpX, CLPX; ATP-dependent Clp protease ATP-binding subunit ClpX	NO		25692.4	0.0873497	0.0954663	0.13344
	Orysur_g10449	-0.929783	0.00138224	0.0553677	ns	IPR038602	Mite allergen, group-7 superfamily	""	NA	NA	NA	NA	NA	NA	NA	X	Orysur_g4089	1.75634	0.00225396	0.190931	ns	IPR023631;IPR020556;IPR052739;IPR036928	Amidase signature (AS) superfamily;Fatty-acid amide hydrolase 2;Amidase, conserved site;Amidase signature domain	GO:0012505	K19176	Not Included in Pathway or Brite	Unclassified: metabolism	Enzymes with EC numbers	FAAH2; fatty acid amide hydrolase 2	NA	NA	X	80830.3	0.0323461	0.0588591	0.189487	0.581247	SHIKI_00510	K14048	Metabolism	Nucleotide metabolism	Purine metabolism	ureAB; urease subunit gamma/beta	NO		8263.95	-0.0864283	0.101229	0.145562
	Orysur_g4733	1.53725	0.00140897	0.0558249	ns				NA	NA	NA	NA	NA	NA	NA	X	Orysur_g9992	-1.66576	0.00226383	0.190931	ns	IPR001251;IPR011074;IPR036273;IPR036865	CRAL-TRIO lipid binding domain superfamily;CRAL/TRIO, N-terminal domain superfamily;CRAL-TRIO lipid binding domain;CRAL/TRIO, N-terminal domain	GO:0016020;GO:1902936	NA	NA	NA	NA	NA	NA	NA	X	163451	0.0483221	0.0618448	0.121561	0.532552	SHIKI_00515	K01428	Metabolism	Nucleotide metabolism	Purine metabolism	ureC; urease subunit alpha	NO		43112.7	0.0817294	0.112576	0.14546
	Orysur_g7601	-1.10992	0.00140996	0.0558249	ns	IPR000734;IPR013818;IPR029058	Lipase;Triacylglycerol lipase family;Alpha/Beta hydrolase fold	GO:0016042;GO:0016298;GO:0005615;GO:0017171	NA	NA	NA	NA	NA	NA	NA	X	Orysur_g1236	1.99386	0.00228452	0.190931	ns				NA	NA	NA	NA	NA	NA	NA	X	61174	0.0563315	0.0665445	0.0891982	0.435182	SHIKI_00520	K01783	Metabolism	Carbohydrate metabolism	Pentose phosphate pathway	rpe, RPE; ribulose-phosphate 3-epimerase	NO		6285.57	0.0795297	0.0709068	0.14345
	Orysur_g4884	2.06292	0.0014151	0.0558249	ns	IPR050328;IPR001611;IPR003591;IPR032675	Leucine-rich repeat, typical subtype;Multifunctional Developmental and Immune Receptor;Leucine-rich repeat domain superfamily;Leucine-rich repeat	GO:0031012;GO:0005515;GO:0005615	NA	NA	NA	NA	NA	NA	NA	X	Orysur_g10456	0.916536	0.0023305	0.19268	ns	IPR045049;IPR041723;IPR004821;IPR014729	CTP:phosphocholine cytidylyltransferase domain;Rossmann-like alpha/beta/alpha sandwich fold;Choline-phosphate cytidylyltransferase Pcy1-like;Cytidyltransferase-like domain	GO:0006657;GO:0031210;GO:0004105;GO:0003824;GO:0009058	K00968	Metabolism	Lipid metabolism	Glycerophospholipid metabolism	PCYT1; choline-phosphate cytidylyltransferase	NA	NA	X	59109.6	0.0334397	0.0530211	0.237741	0.62974	SHIKI_00525	K00384	Metabolism	Metabolism of other amino acids	Selenocompound metabolism	trxB, TRR; thioredoxin reductase (NADPH)	NO		11018	-0.0866305	0.0986875	0.143987
	Orysur_g9855	-2.03844	0.00144595	0.0567554	ns	IPR024607;IPR000917;IPR017850;IPR047115	Arylsulfatase B;Sulfatase, conserved site;Sulfatase, N-terminal;Alkaline-phosphatase-like, core domain superfamily	GO:0008484	K01135	Metabolism	Glycan biosynthesis and metabolism	Glycosaminoglycan degradation	ARSB; arylsulfatase B	NA	NA	X	Orysur_g439	-1.71054	0.00240918	0.197066	ns	IPR002159	CD36 family	GO:0005737;GO:0005044;GO:0016020	K12384	Cellular Processes	Transport and catabolism	Lysosome	SCARB2, LIMP2, CD36L2; lysosome membrane protein 2	NA	NA	X	8556.97	0.00206603	0.0449378	0.927032	0.970387	SHIKI_00530	NA	NA	NA	NA	NA	NO		497.213	-0.0637604	0.117105	0.139274
	Orysur_g8212	-1.80788	0.00146831	0.0568874	ns	IPR050196;IPR036396;IPR001128;IPR002401;IPR017972	Cytochrome P450 superfamily;Cytochrome P450;Cytochrome P450, E-class, group I;Cytochrome P450, conserved site;Cytochrome P450 Monooxygenases	GO:0005506;GO:0004497;GO:0016705;GO:0020037	K15001	Brite Hierarchies	Protein families: metabolism	Cytochrome P450	CYP4; cytochrome P450 family 4	NA	NA	X	Orysur_g8556	1.00754	0.00256632	0.20771	ns	IPR002350;IPR011992;IPR036857;IPR000716;IPR019577;IPR036058;IPR002048;IPR051950;IPR018247	Kazal domain;Thyroglobulin type-1;EF-hand domain;EF-Hand 1, calcium-binding site;Kazal domain superfamily;Thyroglobulin type-1 superfamily;SPARC/Testican, calcium-binding domain;EF-hand domain pair;Developmental regulator and protease inhibitor	GO:0030198;GO:0008201;GO:0050840;GO:0005509;GO:0005515;GO:0005604;GO:0005615	K17580	Brite Hierarchies	Protein families: metabolism	Protein phosphatases and associated proteins	CASC1; cancer susceptibility candidate protein 1	NA	NA	X	56716.9	0.0908879	0.0599509	0.0212312	0.204778	SHIKI_00535	K00134	Metabolism	Carbohydrate metabolism	Glycolysis / Gluconeogenesis	GAPDH, gapA; glyceraldehyde 3-phosphate dehydrogenase (phosphorylating)	NO		96290.9	0.0751488	0.117509	0.141322
	Orysur_g9813	-2.02473	0.00146879	0.0568874	ns	IPR005821;IPR000595;IPR003938;IPR003967;IPR050818;IPR000014;IPR018490;IPR014710;IPR000700;IPR035965	PAS-associated, C-terminal;RmlC-like jelly roll fold;PAS domain superfamily;Potassium channel, voltage-dependent, EAG/ELK/ERG-like;PAS domain;Cyclic nucleotide-binding domain superfamily;Ion transport domain;Potassium channel, voltage-dependent, ERG;Cyclic nucleotide-binding domain;Potassium channel, voltage-dependent, EAG/ELK/ERG-like, animal-type	GO:0005242;GO:0005216;GO:0016020;GO:0071805;GO:0005886;GO:0042391;GO:0006811;GO:0006813;GO:0055085;GO:0005249	K04905	Brite Hierarchies	Protein families: signaling and cellular processes	Ion channels	KCNH2, KV11.1; potassium voltage-gated channel Eag-related subfamily H member 2	NA	NA	X	Orysur_g4990	1.90751	0.00264041	0.207994	ns	IPR036638;IPR013767;IPR001610;IPR035965;IPR013655;IPR011598;IPR000014	Helix-loop-helix DNA-binding domain superfamily;Myc-type, basic helix-loop-helix (bHLH) domain;PAS domain;PAS fold-3;PAS fold;PAS domain superfamily;PAC motif	GO:0046983;GO:0000981;GO:0006355;GO:0000977;GO:0005515;GO:0006357	K09098	Brite Hierarchies	Protein families: genetic information processing	Transcription factors	NPAS1_3; neuronal PAS domain-containing protein 1/3	NA	NA	X	77244.3	0.107199	0.07836	0.0167946	0.204778	SHIKI_00540	K00850	Metabolism	Carbohydrate metabolism	Glycolysis / Gluconeogenesis	pfkA, PFK; 6-phosphofructokinase 1	NO		2113.53	-0.0830461	0.0838214	0.149946
	Orysur_g4111	-0.707801	0.00147116	0.0568874	ns	IPR005828;IPR036259;IPR020846	Major facilitator superfamily domain;MFS transporter superfamily;Major facilitator, sugar transporter-like	GO:0022857;GO:0016020;GO:0055085	K08202	Human Diseases	Cancer: overview	Choline metabolism in cancer	SLC22A4_5, OCTN; MFS transporter, OCT family, solute carrier family 22 (organic cation transporter), member 4/5	NA	NA	X	Orysur_g5523	2.10147	0.0026419	0.207994	ns	IPR036465;IPR013608;IPR051173;IPR002035;IPR013680	VWA N-terminal;Voltage-dependent calcium channel subunit alpha-2/delta;von Willebrand factor A-like domain superfamily;von Willebrand factor, type A;Voltage-dependent calcium channel, alpha-2/delta subunit, conserved region	GO:0005245;GO:0005891	NA	NA	NA	NA	NA	NA	NA	X	41997	0.00951833	0.0468654	0.697259	0.901442	SHIKI_00545	K03307	Not Included in Pathway or Brite	Unclassified: signaling and cellular processes	Transport	TC.SSS; solute:Na+ symporter, SSS family	NO		43597.6	0.084054	0.0926965	0.153752
	Orysur_g1713	2.41211	0.00148185	0.0570183	ns	IPR032084;IPR038797	Protein Flattop;Domain of unknown function DUF4812	GO:0044782;GO:0036064	NA	NA	NA	NA	NA	NA	NA	X	Orysur_g8508	1.67132	0.00265449	0.207994	ns	IPR011009;IPR017441;IPR050117;IPR008271;IPR000719	Mitogen-activated protein kinase;Serine/threonine-protein kinase, active site;Protein kinase domain;Protein kinase-like domain superfamily;Protein kinase, ATP binding site	GO:0004672;GO:0005524;GO:0006468	K08828	Brite Hierarchies	Protein families: metabolism	Protein kinases	ICK; intestinal cell (MAK-like) kinase	NA	NA	X	17175	-0.240051	0.100165	0.000763478	0.042144	SHIKI_00550	K02902	Genetic Information Processing	Translation	Ribosome	RP-L28, MRPL28, rpmB; large subunit ribosomal protein L28	NO		12289.2	-0.0780018	0.108804	0.160838
	Orysur_g8069	1.17164	0.00149667	0.0573063	ns	IPR011009;IPR034672;IPR000719;IPR008271;IPR017441;IPR015940	Ubiquitin-associated domain;Protein kinase-like domain superfamily;Serine/threonine-protein kinase, active site;Salt-Inducible kinase, catalytic domain;Protein kinase domain;Protein kinase, ATP binding site	GO:0005524;GO:0004672;GO:0000226;GO:0035556;GO:0004674;GO:0006468;GO:0005737;GO:0050321	K16311	Organismal Systems	Endocrine system	Glucagon signaling pathway	SIK2; serine/threonine-protein kinase SIK2	NA	NA	X	Orysur_g7589	1.17905	0.00269964	0.207994	ns	IPR040844;IPR023174;IPR003607;IPR023088;IPR036971;IPR002073	3'5'-cyclic nucleotide phosphodiesterase, catalytic domain;3'5'-cyclic nucleotide phosphodiesterase, catalytic domain superfamily;Phosphodiesterase 4 upstream conserved regions (UCR);3'5'-cyclic nucleotide phosphodiesterase;3'5'-cyclic nucleotide phosphodiesterase, conserved site;HD/PDEase domain	GO:0007165;GO:0004114;GO:0008081	K13293	Metabolism	Nucleotide metabolism	Purine metabolism	PDE4; cAMP-specific phosphodiesterase 4	NA	NA	X	4933.77	-0.0323479	0.0590662	0.185118	0.581247	SHIKI_00555	K02913	Genetic Information Processing	Translation	Ribosome	RP-L33, MRPL33, rpmG; large subunit ribosomal protein L33	NO		58943.4	0.0805897	0.100751	0.165141
	Orysur_g10838	1.42411	0.00152603	0.0581453	ns	IPR013694;IPR050934;IPR036880;IPR002223;IPR036465;IPR002035;IPR020901	Pancreatic trypsin inhibitor Kunitz domain superfamily;Proteinase inhibitor I2, Kunitz, conserved site;von Willebrand factor A-like domain superfamily;VIT domain;Pancreatic trypsin inhibitor Kunitz domain;Inter-alpha-trypsin inhibitor heavy chain;von Willebrand factor, type A	GO:0004867	NA	NA	NA	NA	NA	NA	NA	X	Orysur_g10249	-2.39861	0.00270509	0.207994	ns	IPR013099;IPR003280	Potassium channel domain;Two pore domain potassium channel	GO:0015271;GO:0071805;GO:0005267;GO:0030322;GO:0022841;GO:0016020;GO:0005886	K05323	Brite Hierarchies	Protein families: signaling and cellular processes	Ion channels	KCNKN; potassium channel subfamily K, invertebrate	NA	NA	X	15148.1	-0.0133087	0.0452313	0.613566	0.873987	SHIKI_00565	K06942	Brite Hierarchies	Protein families: genetic information processing	Ribosome biogenesis	ychF; ribosome-binding ATPase	NO		5050.21	-0.0786328	0.0920396	0.174753
	Orysur_g851	-0.704389	0.00157453	0.0597022	ns	IPR026634;IPR027417	Protein-tyrosine sulfotransferase-like;P-loop containing nucleoside triphosphate hydrolase	GO:0006478;GO:0008146;GO:0008476;GO:0005794	K01021	Not Included in Pathway or Brite	Unclassified: metabolism	Enzymes with EC numbers	TPST; protein-tyrosine sulfotransferase	NA	NA	X	Orysur_g554	1.61009	0.0027534	0.209613	ns	IPR002331;IPR000734;IPR016272;IPR033906;IPR013818;IPR029058	Pancreatic lipase;Lipase, LIPH-type;Alpha/Beta hydrolase fold;Lipase, N-terminal;Lipase;Triacylglycerol lipase family	GO:0016298;GO:0017171;GO:0005615;GO:0052689;GO:0004806;GO:0016042;GO:0006629	K14073	Metabolism	Lipid metabolism	Glycerolipid metabolism	PNLIP, PL; pancreatic triacylglycerol lipase	NA	NA	X	3743.78	-0.035926	0.0616718	0.176374	0.581247	SHIKI_00570	K03118	Genetic Information Processing	Folding, sorting and degradation	Protein export	tatC; sec-independent protein translocase protein TatC	NO		2159.97	0.0769806	0.0989911	0.177164
	Orysur_g10619	0.732925	0.00168336	0.0635203	ns	IPR018487;IPR006026;IPR033739;IPR036375;IPR000585;IPR001818;IPR036365;IPR002477;IPR024079;IPR021190	Peptidase M10A;Peptidase M10A, catalytic domain;PGBD-like superfamily;Peptidase, metallopeptidase;Peptidoglycan binding-like;Metallopeptidase, catalytic domain superfamily;Hemopexin-like repeats;Peptidase M10, metallopeptidase;Hemopexin-like domain superfamily;Hemopexin-like domain	GO:0030574;GO:0030198;GO:0006508;GO:0008237;GO:0031012;GO:0008270;GO:0005615;GO:0004222	K07763	Environmental Information Processing	Signal transduction	TNF signaling pathway	MMP14; matrix metalloproteinase-14 (membrane-inserted)	NA	NA	X	Orysur_g6854	1.83634	0.00281611	0.212285	ns				NA	NA	NA	NA	NA	NA	NA	X	41538.6	0.0247011	0.0539196	0.302081	0.710414	SHIKI_00575	NA	NA	NA	NA	NA	NO		136639	-0.0651665	0.0595019	0.183152
	Orysur_g1706	3.62644	0.00171583	0.064361	ns				K14000	Genetic Information Processing	Folding, sorting and degradation	Protein processing in endoplasmic reticulum	RRBP1; ribosome-binding protein 1	NA	NA	X	Orysur_g10270	1.74536	0.00286071	0.213553	ns	IPR036514;IPR013830	SGNH hydrolase-type esterase domain;SGNH hydrolase superfamily	""	K16795	Metabolism	Lipid metabolism	Ether lipid metabolism	PAFAH1B2_3; platelet-activating factor acetylhydrolase IB subunit beta/gamma	NA	NA	X	943.609	0.00608301	0.0502128	0.755816	0.901442	SHIKI_00585	K03664	Not Included in Pathway or Brite	Unclassified: genetic information processing	Protein processing	smpB; SsrA-binding protein	NO		24121.3	-0.0599917	0.110024	0.192642
	Orysur_g10845	-1.86526	0.00172569	0.064361	ns	IPR017972;IPR002401;IPR050196;IPR036396;IPR001128	Cytochrome P450, conserved site;Cytochrome P450 superfamily;Cytochrome P450 Monooxygenases;Cytochrome P450, E-class, group I;Cytochrome P450	GO:0005506;GO:0016705;GO:0004497;GO:0020037	K15001	Brite Hierarchies	Protein families: metabolism	Cytochrome P450	CYP4; cytochrome P450 family 4	NA	NA	X	Orysur_g3962	-0.97071	0.00289859	0.214301	ns	IPR052943;IPR013618;IPR011990;IPR019734	Tetratricopeptide repeat;Tetratricopeptide-like helical domain superfamily;Protein O-mannosyl-transferase TMTC, DUF1736;TMTC O-mannosyl-transferase	GO:0005515	NA	NA	NA	NA	NA	NA	NA	X	152667	0.0916176	0.0688419	0.0248034	0.204778	SHIKI_00590	K00615	Metabolism	Carbohydrate metabolism	Pentose phosphate pathway	E2.2.1.1, tktA, tktB; transketolase	NO		10316.7	-0.0777308	0.0947096	0.197215
	Orysur_g8559	-0.802263	0.00173036	0.064361	ns	IPR036259;IPR005829;IPR005828;IPR020846;IPR003663;IPR044775;IPR050549	Sugar/inositol transporter;MFS transporter superfamily;Sugar transporter ERD6/Tret1-like;Major Facilitator Superfamily Trehalose Transporter;Sugar transporter, conserved site;Major facilitator superfamily domain;Major facilitator, sugar transporter-like	GO:0008643;GO:0055085;GO:0022857;GO:0016020;GO:0051119	K08145	Brite Hierarchies	Protein families: signaling and cellular processes	Transporters	SLC2A8, GLUT8; MFS transporter, SP family, solute carrier family 2 (facilitated glucose transporter), member 8	NA	NA	X	Orysur_g12082	-1.11064	0.00295304	0.216247	ns	IPR036291;IPR013021;IPR002587	Myo-inositol-1-phosphate synthase;NAD(P)-binding domain superfamily;Myo-inositol-1-phosphate synthase, GAPDH-like	GO:0004512;GO:0006021;GO:0008654	K01858	Metabolism	Carbohydrate metabolism	Inositol phosphate metabolism	INO1, ISYNA1; myo-inositol-1-phosphate synthase	NA	NA	X	78855.1	0.161296	0.104818	0.00625667	0.132834	SHIKI_00595	K00615	Metabolism	Carbohydrate metabolism	Pentose phosphate pathway	E2.2.1.1, tktA, tktB; transketolase	NO		26011.3	-0.0588741	0.109972	0.198354
	Orysur_g1404	-0.663839	0.00174299	0.0645236	ns	IPR036259;IPR011701;IPR020846	MFS transporter superfamily;Major facilitator superfamily;Major facilitator superfamily domain	GO:0022857;GO:0016020;GO:0055085	NA	NA	NA	NA	NA	NA	NA	X	Orysur_g1291	2.16202	0.00312438	0.226635	ns	IPR046439;IPR027417;IPR047187;IPR045055;IPR041679;IPR041677;IPR000967	DNA2/NAM7-like helicase;Upf1-like, C-terminal helicase domain;P-loop containing nucleoside triphosphate hydrolase;DNA2/NAM7 helicase, helicase domain;Zinc finger, NF-X1-type;DNA2/NAM7 helicase-like, C-terminal;Zinc finger, RZ-type	GO:0004386;GO:0008270;GO:0031380;GO:0031048;GO:0005634	NA	NA	NA	NA	NA	NA	NA	X	129678	-0.00530481	0.044752	0.83188	0.933328	SHIKI_00600	K00294	Metabolism	Amino acid metabolism	Alanine, aspartate and glutamate metabolism	E1.2.1.88; 1-pyrroline-5-carboxylate dehydrogenase	NO		10183.3	-0.0665989	0.0774913	0.201545
	Orysur_g13072	-1.30973	0.00177046	0.0652315	ns	IPR010505;IPR000385;IPR013483;IPR013785;IPR006638;IPR050105;IPR007197	Radical SAM;Molybdenum cofactor biosynthesis protein A-like, twitch domain;Aldolase-type TIM barrel;Molybdenum cofactor biosynthesis protein A;Molybdenum cofactor biosynthesis MoaA/MoaC;MoaA/NifB/PqqE, iron-sulphur binding, conserved site;Elp3/MiaA/NifB-like, radical SAM core domain	GO:0006777;GO:0051536;GO:0003824;GO:0061799;GO:0051539;GO:0061798;GO:0046872	K20967	Metabolism	Metabolism of cofactors and vitamins	Folate biosynthesis	MOCS1; GTP 3',8-cyclase / cyclic pyranopterin monophosphate synthase	NA	NA	X	Orysur_g11638	-1.01517	0.00316563	0.227482	ns	IPR007577;IPR007652;IPR051981;IPR029044	Nucleotide-diphospho-sugar transferases;Glycosyltransferase, DXD sugar-binding motif;Alpha 1,4-glycosyltransferase domain;Glycosyltransferase 32	GO:0016758;GO:0006688	K01988	Metabolism	Glycan biosynthesis and metabolism	Glycosphingolipid biosynthesis - lacto and neolacto series	A4GALT; lactosylceramide 4-alpha-galactosyltransferase	NA	NA	X	22068.6	-0.0772379	0.0716419	0.0499662	0.313424	SHIKI_00605	K07059	Brite Hierarchies	Protein families: metabolism	Peptidases and inhibitors	K07059; rhomboid family protein	NO		31196.3	0.0823624	0.106651	0.203232
	Orysur_g2920	0.657272	0.00178443	0.0654373	ns	IPR029071;IPR019749;IPR019748;IPR001841;IPR011993;IPR018979;IPR000299;IPR013083;IPR014352;IPR041790;IPR018980;IPR035963	FERM, N-terminal;Ubiquitin-like domain superfamily;FERM/acyl-CoA-binding protein superfamily;Zinc finger, RING/FYVE/PHD-type;FERM superfamily, second domain;Zinc finger, RING-type;FERM domain;FERM, C-terminal PH-like domain;Band 4.1 domain;FERM central domain;MYLIP, FERM domain C-lobe;PH-like domain superfamily	GO:0004842;GO:0005856;GO:0006511	K10637	Organismal Systems	Digestive system	Cholesterol metabolism	MYLIP, MIR; E3 ubiquitin-protein ligase MYLIP	NA	NA	X	Orysur_g10484	-1.5038	0.00326534	0.232474	ns	IPR024548;IPR008977;IPR014784;IPR005018;IPR000945;IPR028460;IPR000323;IPR045266;IPR036939	Copper type II, ascorbate-dependent monooxygenase, N-terminal;Tyramine beta-hydroxylase/Dopamine beta-hydroxylase;Copper type II ascorbate-dependent monooxygenase, C-terminal;Copper type II, ascorbate-dependent monooxygenase, N-terminal domain superfamily;Copper-dependent monooxygenases, DOMON domain;DOMON domain;PHM/PNGase F domain superfamily;Dopamine beta-hydroxylase-like;Copper type II, ascor…	GO:0030667;GO:0042421;GO:0016715;GO:0004500;GO:0004497;GO:0003824;GO:0006589;GO:0042420;GO:0005615;GO:0005507	NA	NA	NA	NA	NA	NA	NA	X	10864.8	-0.101846	0.117348	0.0227403	0.204778	SHIKI_00610	NA	NA	NA	NA	NA	NO		27241.4	-0.0631847	0.110865	0.210152
	Orysur_g10454	1.00594	0.00182061	0.0664522	ns	IPR042185;IPR023796;IPR036186;IPR000215;IPR023795;IPR042178	Serpin superfamily, domain 2;Serpin superfamily, domain 1;Serpin, conserved site;Serpin domain;Serpin family;Serpin superfamily	GO:0005615;GO:0004867	K13963	Human Diseases	Infectious disease: parasitic	Amoebiasis	SERPINB; serpin B	NA	NA	X	Orysur_g8762	-1.72752	0.00331057	0.232654	ns				NA	NA	NA	NA	NA	NA	NA	X	7382.05	-0.0204026	0.048385	0.45621	0.791912	SHIKI_00615	K06180	Brite Hierarchies	Protein families: genetic information processing	Ribosome biogenesis	rluD; 23S rRNA pseudouridine1911/1915/1917 synthase	NO		61166.6	0.0694605	0.101106	0.208418
	Orysur_g13295	2.00773	0.00184679	0.0669313	ns	IPR009832	Protein of unknown function DUF1397	""	NA	NA	NA	NA	NA	NA	NA	X	Orysur_g3253	-0.795339	0.00335853	0.232654	ns	IPR036259;IPR020846;IPR005828;IPR050549;IPR003663;IPR005829	Major Facilitator Superfamily Trehalose Transporter;Major facilitator, sugar transporter-like;MFS transporter superfamily;Sugar/inositol transporter;Sugar transporter, conserved site;Major facilitator superfamily domain	GO:0022857;GO:0016020;GO:0055085	K08145	Brite Hierarchies	Protein families: signaling and cellular processes	Transporters	SLC2A8, GLUT8; MFS transporter, SP family, solute carrier family 2 (facilitated glucose transporter), member 8	NA	NA	X	531.418	-0.00360659	0.0533275	0.697366	0.901442	SHIKI_00620	NA	NA	NA	NA	NA	NO		6676.92	0.070501	0.0926965	0.213448
	Orysur_g12770	-2.89595	0.00185087	0.0669313	ns	IPR002401;IPR050196;IPR036396;IPR001128;IPR017972	Cytochrome P450 superfamily;Cytochrome P450, conserved site;Cytochrome P450;Cytochrome P450, E-class, group I;Cytochrome P450 Monooxygenases	GO:0020037;GO:0004497;GO:0016705;GO:0005506	K15001	Brite Hierarchies	Protein families: metabolism	Cytochrome P450	CYP4; cytochrome P450 family 4	NA	NA	X	Orysur_g3582	1.89019	0.00335864	0.232654	ns	IPR036682;IPR005055	Insect odorant-binding protein A10/Ejaculatory bulb-specific protein 3 superfamily;Insect odorant-binding protein A10/Ejaculatory bulb-specific protein 3	""	NA	NA	NA	NA	NA	NA	NA	X	23899	0.0145655	0.0487008	0.546	0.850719	SHIKI_00625	NA	NA	NA	NA	NA	NO		3832.17	0.0670066	0.0997305	0.220223
	Orysur_g12290	0.743735	0.00186308	0.0670624	ns	IPR050895;IPR018629	XK-related protein;XK-related phospholipid scramblase	GO:1902742;GO:0005886;GO:0070782;GO:0043652;GO:0016020	NA	NA	NA	NA	NA	NA	NA	X	Orysur_g660	1.55313	0.00339834	0.233302	ns	IPR000276;IPR017452	G protein-coupled receptor, rhodopsin-like;GPCR, rhodopsin-like, 7TM	GO:0016020;GO:0004930;GO:0042277;GO:0005886;GO:0043005;GO:0007186	K04009	Environmental Information Processing	Signaling molecules and interaction	Neuroactive ligand-receptor interaction	C3AR1; C3a anaphylatoxin chemotactic receptor	NA	NA	X	1110.89	0.000160216	0.0510633	0.973609	0.985023	SHIKI_00630	NA	NA	NA	NA	NA	NO		124119	0.0686907	0.0782423	0.216516
	Orysur_g10734	-2.86835	0.00189878	0.0678384	ns	IPR050468;IPR000618;IPR031311	Insect cuticle protein;Larval/pupal cuticle protein;Chitin-binding type R&R consensus	GO:0008010;GO:0062129	NA	NA	NA	NA	NA	NA	NA	X	Orysur_g2331	-1.09878	0.00352901	0.240062	ns	IPR001152;IPR038386	Beta-thymosin;Beta-thymosin superfamily	GO:0003785;GO:0007015;GO:0005829	K06643	Genetic Information Processing	Folding, sorting and degradation	Ubiquitin mediated proteolysis	MDM2; E3 ubiquitin-protein ligase Mdm2	NA	NA	X	2712.71	-0.0362568	0.0603767	0.181907	0.581247	SHIKI_00635	NA	NA	NA	NA	NA	NO		19308.8	-0.0670495	0.0990804	0.219688
	Orysur_g2885	1.34882	0.00190201	0.0678384	ns	IPR036236;IPR052795;IPR013087	Zinc finger C2H2 superfamily;Zinc finger C2H2-type;Ras-responsive element-binding protein 1	GO:0000978;GO:0001228;GO:0005634;GO:0006357	K20210	Environmental Information Processing	Signal transduction	MAPK signaling pathway - fly	RREB1; ras-responsive element-binding protein 1	NA	NA	X	Orysur_g3966	1.33017	0.0035933	0.240062	ns	IPR001046	NRAMP family	GO:0015086;GO:0010008;GO:0046873;GO:0034755;GO:0016020;GO:0006828;GO:0005384;GO:0055072;GO:0005381;GO:0005886;GO:0030001	K21398	Cellular Processes	Transport and catabolism	Lysosome	SLC11A2, DMT1, NRAMP2; natural resistance-associated macrophage protein 2	NA	NA	X	13558	0.0233183	0.0433797	0.351435	0.723852	SHIKI_00640	K01892	Genetic Information Processing	Translation	Aminoacyl-tRNA biosynthesis	HARS, hisS; histidyl-tRNA synthetase	NO		2692.96	-0.06776	0.0989811	0.221905
	Orysur_g8878	-1.16926	0.0019522	0.0691286	ns	IPR000719;IPR008271;IPR017441;IPR011009;IPR017892;IPR046349;IPR002219;IPR014375;IPR020454;IPR035892;IPR000961;IPR000008	AGC-kinase, C-terminal;C2 domain superfamily;Diacylglycerol/phorbol-ester binding;Serine/threonine-protein kinase, active site;Protein kinase domain;Protein kinase C, alpha/beta/gamma types;Protein kinase, C-terminal;Protein kinase-like domain superfamily;Protein kinase C-like, phorbol ester/diacylglycerol-binding domain;C1-like domain superfamily;C2 domain;Protein kinase, ATP binding site	GO:0008270;GO:0005524;GO:0006468;GO:0004672;GO:0004697;GO:0004674	K02677	Environmental Information Processing	Signal transduction	MAPK signaling pathway	PRKCA; classical protein kinase C alpha type	NA	NA	X	Orysur_g10513	2.2728	0.00363622	0.240062	ns	IPR036055;IPR023415;IPR002557;IPR052740;IPR011330;IPR002172;IPR036508	Carbohydrate Esterase 4;Low-density lipoprotein (LDL) receptor class A repeat;LDL receptor-like superfamily;Chitin binding domain superfamily;Chitin binding domain;Low-density lipoprotein (LDL) receptor class A, conserved site;Glycoside hydrolase/deacetylase, beta/alpha-barrel	GO:0005515;GO:0005576;GO:0008061;GO:0005975	NA	NA	NA	NA	NA	NA	NA	X	27568	-0.0569126	0.0639263	0.147768	0.544441	SHIKI_00645	K00616	Metabolism	Carbohydrate metabolism	Pentose phosphate pathway	TALDO1, talB, talA; transaldolase	NO		3108.19	-0.0683854	0.0953138	0.228179
	Orysur_g10670	-2.06256	0.00195589	0.0691286	ns	IPR001781;IPR009057;IPR001356;IPR050453;IPR017970;IPR049594	LIM/homeobox transcription factors;Zinc finger, LIM-type;Homeobox, conserved site;Homeodomain;LIM/homeobox protein Lhx3/4-like, LIM domain 2;Homedomain-like superfamily	GO:0006357;GO:0030182;GO:0000981;GO:0006355;GO:0005634;GO:0000977;GO:0008270;GO:0003677	K09374	Brite Hierarchies	Protein families: genetic information processing	Transcription factors	LHX3_4; LIM homeobox protein 3/4	NA	NA	X	Orysur_g6656	1.13998	0.00363849	0.240062	ns	IPR007122;IPR007123;IPR029006	Villin/Gelsolin;ADF-H/Gelsolin-like domain superfamily;Gelsolin-like domain	GO:0051015;GO:0005737;GO:0008154;GO:0005546;GO:0015629;GO:0051016;GO:0051014	K05768	Cellular Processes	Cell motility	Regulation of actin cytoskeleton	GSN; gelsolin	NA	NA	X	2438.06	-0.00910141	0.0529018	0.531369	0.842862	SHIKI_00650	NA	NA	NA	NA	NA	NO		227220	0.0568685	0.1049	0.237696
	Orysur_g9722	-1.06388	0.00196984	0.0693083	ns	IPR006223;IPR029043;IPR027266;IPR028896;IPR013977;IPR006222	Aminomethyltransferase-like;Glycine cleavage system T protein;Aminomethyltransferase, folate-binding domain;Glycine cleavage T-protein/YgfZ, C-terminal;Aminomethyltransferase, C-terminal domain;GTP-binding protein TrmE/Aminomethyltransferase GcvT, domain 1	GO:0006546;GO:0004047;GO:0005960;GO:0005739;GO:0005515	K00605	Metabolism	Carbohydrate metabolism	Glyoxylate and dicarboxylate metabolism	gcvT, AMT; glycine cleavage system T protein (aminomethyltransferase)	NA	NA	X	Orysur_g12049	3.1824	0.00366623	0.240062	ns	IPR038976	Protein snakeskin	GO:0005886;GO:0019991	NA	NA	NA	NA	NA	NA	NA	X	2539.27	-0.0679407	0.0890964	0.04952	0.313424	SHIKI_00655	K00939	Metabolism	Nucleotide metabolism	Purine metabolism	adk, AK; adenylate kinase	NO		1584.89	-0.0647064	0.0965108	0.240149
	Orysur_g1630	-0.884821	0.00200127	0.0700982	ns	IPR033248;IPR029061;IPR009014;IPR020826;IPR005475;IPR051424;IPR005474	Transketolase, N-terminal;Thiamin diphosphate-binding fold;Transketolase, C-terminal domain;Transketolase binding site;Transketolase-like, pyrimidine-binding domain;Transketolase-like;Transketolase C-terminal/Pyruvate-ferredoxin oxidoreductase domain II	GO:0004802;GO:0030976	K00615	Metabolism	Carbohydrate metabolism	Pentose phosphate pathway	E2.2.1.1, tktA, tktB; transketolase	NA	NA	X	Orysur_g860	3.32797	0.00368414	0.240062	ns	IPR008952;IPR018499	Tetraspanin/Peripherin;Tetraspanin, EC2 domain superfamily	GO:0016020;GO:0005886	K06497	Genetic Information Processing	Information processing in viruses	Virion - Hepatitis viruses	CD63, MLA1, TSPAN30; CD63 antigen	NA	NA	X	25816.1	0.0231948	0.0496636	0.30478	0.710414	SHIKI_00660	K03979	Brite Hierarchies	Protein families: genetic information processing	Ribosome biogenesis	obgE, cgtA, MTG2; GTPase	NO		4844.15	-0.062551	0.0818258	0.258281
	Orysur_g10955	1.31082	0.00201622	0.0703067	ns	IPR036396;IPR001128;IPR017972;IPR002401;IPR050476	Cytochrome P450, conserved site;Insect Cytochrome P450 Detoxification;Cytochrome P450 superfamily;Cytochrome P450;Cytochrome P450, E-class, group I	GO:0020037;GO:0004497;GO:0016705;GO:0005506	K14999	Brite Hierarchies	Protein families: metabolism	Cytochrome P450	CYP6; cytochrome P450 family 6	NA	NA	X	Orysur_g7845	-0.893315	0.00372575	0.240612	ns	IPR005828;IPR036259;IPR020846	MFS transporter superfamily;Major facilitator superfamily domain;Major facilitator, sugar transporter-like	GO:0016020;GO:0022857;GO:0055085	K08202	Human Diseases	Cancer: overview	Choline metabolism in cancer	SLC22A4_5, OCTN; MFS transporter, OCT family, solute carrier family 22 (organic cation transporter), member 4/5	NA	NA	X	24079.3	0.030986	0.0502782	0.275826	0.661983	SHIKI_00665	K01876	Genetic Information Processing	Translation	Aminoacyl-tRNA biosynthesis	DARS2, aspS; aspartyl-tRNA synthetase	NO		33200.8	0.0632345	0.0850898	0.256455
	Orysur_g9710	1.76959	0.002035	0.0706461	ns	IPR008584	CXXC motif containing zinc binding protein, eukaryotic	GO:0008270	NA	NA	NA	NA	NA	NA	NA	X	Orysur_g10527	1.65649	0.00376969	0.240612	ns	IPR008144;IPR004172;IPR036028;IPR036034;IPR050716;IPR027417;IPR014775;IPR036892;IPR020590;IPR008145;IPR001452;IPR001478	L27 domain;Guanylate kinase/L-type calcium channel beta subunit;PDZ superfamily;SH3-like domain superfamily;PDZ domain;SH3 domain;Membrane-associated guanylate kinase;Guanylate kinase, conserved site;Guanylate kinase-like domain;P-loop containing nucleoside triphosphate hydrolase;L27 domain, C-terminal;L27 domain superfamily	GO:0005515	NA	NA	NA	NA	NA	NA	NA	X	28588.7	-0.0589712	0.0586317	0.0721998	0.383215	SHIKI_00670	K00600	Metabolism	Carbohydrate metabolism	Glyoxylate and dicarboxylate metabolism	glyA, SHMT; glycine hydroxymethyltransferase	NO		29431.7	-0.0598272	0.104263	0.26152
	Orysur_g12715	0.84761	0.0020755	0.0715225	ns	IPR002159;IPR005428	CD36/scavenger receptor class B member 1;CD36 family	GO:0005044;GO:0005737;GO:0016020	K13885	Genetic Information Processing	Information processing in viruses	Virion - Hepatitis viruses	SCARB1; scavenger receptor class B, member 1	NA	NA	X	Orysur_g5556	1.86865	0.00378645	0.240612	ns	IPR000719;IPR011009;IPR016248;IPR001245;IPR008266;IPR013098;IPR007110;IPR013783;IPR020635;IPR036179;IPR003598;IPR050122;IPR003599;IPR017441	Protein kinase domain;Immunoglobulin-like fold;Serine-threonine/tyrosine-protein kinase, catalytic domain;Immunoglobulin subtype 2;Tyrosine-protein kinase, active site;Tyrosine-protein kinase, catalytic domain;Receptor Tyrosine Kinase;Immunoglobulin-like domain;Immunoglobulin I-set;Fibroblast growth factor receptor family;Immunoglobulin domain subtype;Protein kinase, ATP binding site;Protein kina…	GO:0043235;GO:0005524;GO:0005007;GO:0004713;GO:0033674;GO:0005886;GO:0007169;GO:0004714;GO:0008543;GO:0016020;GO:0006468;GO:0004672;GO:0008284;GO:0007275	K04362	Environmental Information Processing	Signal transduction	MAPK signaling pathway	FGFR1, CD331; fibroblast growth factor receptor 1	NA	NA	X	1302.33	0.010008	0.05064	0.618154	0.873987	SHIKI_00675	K02911	Genetic Information Processing	Translation	Ribosome	RP-L32, MRPL32, rpmF; large subunit ribosomal protein L32	NO		41301.6	0.061315	0.0799474	0.266594
	Orysur_g6871	-2.79587	0.00208644	0.0715225	ns	IPR007110;IPR036179;IPR013162;IPR013783	Immunoglobulin-like domain superfamily;Immunoglobulin-like fold;CD80-like, immunoglobulin C2-set;Immunoglobulin-like domain	""	NA	NA	NA	NA	NA	NA	NA	X	Orysur_g10356	1.94669	0.00386405	0.24353	ns	IPR038050;IPR006029;IPR036734;IPR006201;IPR036719;IPR006202	Neurotransmitter-gated ion-channel transmembrane domain superfamily;Neurotransmitter-gated ion-channel;Neuronal acetylcholine receptor;Neurotransmitter-gated ion-channel ligand-binding domain;Neurotransmitter-gated ion-channel transmembrane domain;Neurotransmitter-gated ion-channel ligand-binding domain superfamily	GO:0004888;GO:0005230;GO:0005216;GO:0016020;GO:0034220;GO:0006811	K04803	Genetic Information Processing	Information processing in viruses	Virion - Ebolavirus, Lyssavirus and Morbillivirus	CHRNA1; nicotinic acetylcholine receptor alpha-1	NA	NA	X	367.309	-0.00602165	0.0531998	0.597012	0.873987	SHIKI_00680	NA	NA	NA	NA	NA	NO		17211.2	0.0514975	0.0999943	0.269952
	Orysur_g5852	-1.87646	0.00208771	0.0715225	ns	IPR015255;IPR050733;IPR015816;IPR015819;IPR001747;IPR011030	Lipid transport protein, beta-sheet shell;Lipovitellin-phosvitin complex, superhelical domain;Vitellogenin, N-terminal;Vitellinogen, open beta-sheet;Vitellogenin/Apolipophorin;Vitellinogen, beta-sheet N-terminal	GO:0006869;GO:0005319	NA	NA	NA	NA	NA	NA	NA	X	Orysur_g10813	2.22311	0.00400409	0.249137	ns	IPR000402;IPR038702	Sodium/potassium-transporting ATPase subunit beta superfamily;Sodium/potassium-transporting ATPase subunit beta	GO:0036376;GO:0030007;GO:0001671;GO:1990573;GO:0006814;GO:0006813;GO:0005890;GO:0006883	K01540	Environmental Information Processing	Signal transduction	cAMP signaling pathway	ATP1B, CD298; sodium/potassium-transporting ATPase subunit beta	NA	NA	X	19284.1	0.0559953	0.0586107	0.0949442	0.444146	SHIKI_00685	K08303	Human Diseases	Infectious disease: bacterial	Epithelial cell signaling in Helicobacter pylori infection	prtC, trhP; U32 family peptidase	NO		923.853	0.0597825	0.0924133	0.273157
	Orysur_g13301	-0.980339	0.0021333	0.0725027	ns	IPR002259	Equilibrative nucleoside transporter	GO:0016020;GO:1901642;GO:0005337;GO:0005886	NA	NA	NA	NA	NA	NA	NA	X	Orysur_g7269	-1.53972	0.00401782	0.249137	ns	IPR029071;IPR019748;IPR018979;IPR019747;IPR000798;IPR018980;IPR011174;IPR011993;IPR000299;IPR019749;IPR035963;IPR011259;IPR008954;IPR046810;IPR014352	Ezrin/radixin/moesin;Ezrin/radixin/moesin, alpha-helical domain;FERM conserved site;Band 4.1 domain;FERM domain;FERM central domain;Ezrin/radixin/moesin, C-terminal;PH-like domain superfamily;FERM, C-terminal PH-like domain;Moesin tail domain superfamily;FERM superfamily, second domain;FERM, N-terminal;FERM/acyl-CoA-binding protein superfamily;Ubiquitin-like domain superfamily;Ezrin/radixin/moesi…	GO:0008092;GO:0005856;GO:0003779	NA	NA	NA	NA	NA	NA	NA	X	591.54	0.00226758	0.051151	0.977064	0.985023	SHIKI_00690	K02341	Genetic Information Processing	Replication and repair	DNA replication	holB; DNA polymerase III subunit delta'	NO		2886.22	-0.0550151	0.083773	0.283506
	Orysur_g9709	2.49587	0.00213489	0.0725027	ns				NA	NA	NA	NA	NA	NA	NA	X	Orysur_g10551	0.985674	0.00433306	0.266535	ns	IPR037278;IPR038508;IPR052248;IPR001164	ARFGAP/RecO-like zinc finger;Arf-GAP domain and FG repeat-containing protein;ArfGAP domain superfamily;Arf GTPase activating protein	GO:0016020;GO:0005096;GO:0005737	K15044	Brite Hierarchies	Protein families: genetic information processing	Messenger RNA biogenesis	AGFG1; Arf-GAP domain and FG repeats-containing protein 1	NA	NA	X	37928.5	0.0467241	0.0613576	0.128557	0.539448	SHIKI_00695	K01869	Genetic Information Processing	Translation	Aminoacyl-tRNA biosynthesis	LARS, leuS; leucyl-tRNA synthetase	NO		1417.72	-0.0568116	0.101398	0.284274
	Orysur_g333	-3.10927	0.00221783	0.0749933	ns	IPR050382;IPR036259;IPR020846;IPR011701	Major facilitator superfamily domain;Major facilitator superfamily;Major Facilitator Superfamily Sodium/Anion Cotransporter;MFS transporter superfamily	GO:0055085;GO:0022857;GO:0006820;GO:0016020	K12301	Cellular Processes	Transport and catabolism	Lysosome	SLC17A5; MFS transporter, ACS family, solute carrier family 17 (sodium-dependent inorganic phosphate cotransporter), member 5	NA	NA	X	Orysur_g11103	1.49611	0.00439095	0.267952	ns	IPR036378;IPR050904;IPR000782	Cell adhesion and biosynthesis-related protein;FAS1 domain;FAS1 domain superfamily	""	NA	NA	NA	NA	NA	NA	NA	X	31949.7	0.00470959	0.0411968	0.581494	0.869155	SHIKI_00700	K03596	Human Diseases	Infectious disease: bacterial	Legionellosis	lepA; GTP-binding protein LepA	NO		32344.3	0.0461248	0.0682942	0.278235
	Orysur_g1136	2.52239	0.0022514	0.0758004	ns	IPR031259;IPR012674	Calycin;Intracellular lipid binding protein	GO:0008289	K17289	Brite Hierarchies	Protein families: signaling and cellular processes	Exosome	CRABP2; cellular retinoic acid-binding protein 2	NA	NA	X	Orysur_g7174	3.83728	0.00453074	0.274238	ns	IPR006170;IPR036728	Pheromone/general odorant binding protein superfamily;Pheromone/general odorant binding protein	GO:0005615;GO:0005549;GO:0007608	NA	NA	NA	NA	NA	NA	NA	X	11992.2	0.0221159	0.0529913	0.335844	0.71855	SHIKI_00705	K05595	Brite Hierarchies	Protein families: signaling and cellular processes	Transporters	marC; multiple antibiotic resistance protein	NO		26968	0.0554328	0.067436	0.281556
	Orysur_g13347	-0.885053	0.00227272	0.0759243	ns	IPR005828;IPR044775;IPR005829;IPR020846;IPR050549;IPR003663;IPR036259	Major facilitator, sugar transporter-like;Sugar transporter, conserved site;Major Facilitator Superfamily Trehalose Transporter;MFS transporter superfamily;Sugar transporter ERD6/Tret1-like;Sugar/inositol transporter;Major facilitator superfamily domain	GO:0016020;GO:0022857;GO:0055085;GO:0051119;GO:0008643	K08145	Brite Hierarchies	Protein families: signaling and cellular processes	Transporters	SLC2A8, GLUT8; MFS transporter, SP family, solute carrier family 2 (facilitated glucose transporter), member 8	NA	NA	X	Orysur_g10747	1.13676	0.00456528	0.274238	ns	IPR050468;IPR000618	Insect cuticle protein;Larval/pupal cuticle protein	GO:0008010;GO:0062129	NA	NA	NA	NA	NA	NA	NA	X	642.537	0.00624831	0.0522174	0.680108	0.899324	SHIKI_00710	NA	NA	NA	NA	NA	NO		271902	0.0529452	0.0991056	0.288712
	Orysur_g1056	-0.860312	0.00228345	0.0759243	ns				NA	NA	NA	NA	NA	NA	NA	X	Orysur_g10190	1.67589	0.00469065	0.279585	ns	IPR018247;IPR035952;IPR011992;IPR051739;IPR002048;IPR022764	EF-Hand 1, calcium-binding site;Rhomboid-related Intramembrane Serine Proteases;EF-hand domain pair;Rhomboid-like superfamily;EF-hand domain;Peptidase S54, rhomboid domain	GO:0016020;GO:0005509;GO:0004252	K02857	Brite Hierarchies	Protein families: metabolism	Peptidases and inhibitors	RHBDL1_2_3; rhomboid-related protein 1/2/3	NA	NA	X	80134.1	-0.100079	0.0712657	0.0239765	0.204778	SHIKI_00720	K04564	Environmental Information Processing	Signal transduction	MAPK signaling pathway - fly	SOD2; superoxide dismutase, Fe-Mn family	NO		88740.7	0.0577917	0.0899494	0.288777
	Orysur_g8648	-0.640485	0.00228424	0.0759243	ns				NA	NA	NA	NA	NA	NA	NA	X	Orysur_g12259	1.37757	0.00486157	0.287543	ns	IPR000172;IPR036188;IPR007867;IPR012132	Glucose-methanol-choline oxidoreductase;FAD/NAD(P)-binding domain superfamily;Glucose-methanol-choline oxidoreductase, N-terminal;Glucose-methanol-choline oxidoreductase, C-terminal	GO:0016614;GO:0016491;GO:0050660	K00115	Metabolism	Carbohydrate metabolism	Pentose phosphate pathway	GLD; glucose 1-dehydrogenase (FAD, quinone)	NA	NA	X	97281.2	-0.00973683	0.0454799	0.699325	0.901442	SHIKI_00725	K00927	Metabolism	Carbohydrate metabolism	Glycolysis / Gluconeogenesis	PGK, pgk; phosphoglycerate kinase	NO		613.054	-0.0523726	0.0962551	0.296008
	Orysur_g617	-0.832102	0.00230512	0.0762937	ns	IPR000086;IPR031804;IPR015797	NUDIX hydrolase-like domain superfamily;NUDIX hydrolase domain;Domain of unknown function DUF4743	GO:0044715	NA	NA	NA	NA	NA	NA	NA	X	Orysur_g859	0.871119	0.00506949	0.297552	ns	IPR037191;IPR045046;IPR003123;IPR041545;IPR002653	VPS9 domain superfamily;Zinc finger, A20-type;VPS9 domain;Vacuolar protein sorting-associated protein 9-like;RABX5, catalytic core helical domain	GO:0030139;GO:0003677;GO:0016192;GO:0008270;GO:0005829;GO:0031267;GO:0005085	K20131	Cellular Processes	Transport and catabolism	Mitophagy - animal	RABGEF1; Rab5 GDP/GTP exchange factor	NA	NA	X	10738.6	0.226877	0.13183	0.00302523	0.0927737	SHIKI_00730	K01808	Metabolism	Carbohydrate metabolism	Pentose phosphate pathway	rpiB; ribose 5-phosphate isomerase B	NO		2252.33	0.0543323	0.0749793	0.301494
	Orysur_g2525	1.34156	0.00236584	0.0779728	ns	IPR004119;IPR011009;IPR015897	Ecdysteroid kinase-like;Protein kinase-like domain superfamily;CHK kinase-like	""	NA	NA	NA	NA	NA	NA	NA	X	Orysur_g5494	0.965695	0.00526208	0.302736	ns	IPR035462;IPR011993;IPR033928;IPR001452;IPR055093;IPR041418;IPR036028;IPR013761;IPR013625;IPR039801	Sterile alpha motif/pointed domain superfamily;PH-like domain superfamily;SH3-like domain superfamily;Epidermal growth factor receptor kinase substrate, phosphotyrosine-binding domain;Tensin/EPS8 phosphotyrosine-binding domain;Epidermal growth factor receptor kinase substrate 8-like;EPS8, spectrin-like domain;SH3 domain;SAM domain;Eps8, SH3 domain	GO:0007266;GO:0005886;GO:0003779;GO:0005515;GO:0035023	K17277	Brite Hierarchies	Protein families: genetic information processing	Membrane trafficking	EPS8; epidermal growth factor receptor kinase substrate 8	NA	NA	X	1990.34	-0.00189067	0.0482036	0.928196	0.970387	SHIKI_00745	NA	NA	NA	NA	NA	NO		14127	0.0562264	0.0884879	0.301273
	Orysur_g5506	1.09358	0.00246191	0.0803301	ns	IPR001849;IPR011993	PH-like domain superfamily;Pleckstrin homology domain	""	NA	NA	NA	NA	NA	NA	NA	X	Orysur_g5498	-0.809106	0.00529879	0.302736	ns	IPR008758;IPR042269;IPR029058	Alpha/Beta hydrolase fold;Peptidase S28;Serine carboxypeptidase S28, SKS domain	GO:0006508;GO:0070008;GO:0008239	K01285	Organismal Systems	Endocrine system	Renin-angiotensin system	PRCP; lysosomal Pro-X carboxypeptidase	NA	NA	X	8769.51	-0.0446962	0.0545665	0.160955	0.581247	SHIKI_00750	K07462	Genetic Information Processing	Replication and repair	Base excision repair	recJ; single-stranded-DNA-specific exonuclease	NO		35770.1	0.0391806	0.103146	0.304192
	Orysur_g11278	-2.78036	0.00246606	0.0803301	ns				NA	NA	NA	NA	NA	NA	NA	X	Orysur_g9629	-1.03678	0.00534113	0.302736	ns	IPR032675;IPR003591;IPR001611;IPR050467	Leucine-rich repeat, typical subtype;Leucine-rich repeat and fibronectin type-III domain-containing;Leucine-rich repeat domain superfamily;Leucine-rich repeat	GO:0005515	K18808	Brite Hierarchies	Protein families: signaling and cellular processes	Pattern recognition receptors	TLR13; toll-like receptor 13	NA	NA	X	2966.8	-0.248098	0.0937799	0.000381748	0.0351208	SHIKI_00755	K07056	Brite Hierarchies	Protein families: genetic information processing	Ribosome biogenesis	rsmI; 16S rRNA (cytidine1402-2'-O)-methyltransferase	NO		40051.8	0.0511725	0.0629405	0.309417
	Orysur_g2321	-0.959226	0.00246853	0.0803301	ns	IPR013149;IPR002328;IPR045306;IPR013154;IPR036291;IPR020843;IPR011032	Alcohol dehydrogenase-like, N-terminal;Alcohol dehydrogenase, zinc-type, conserved site;Alcohol dehydrogenase-like, C-terminal;Polyketide synthase, enoylreductase domain;NAD(P)-binding domain superfamily;Sorbitol dehydrogenase-like;GroES-like superfamily	GO:0006062;GO:0016491;GO:0016616;GO:0003939;GO:0008270	K00008	Metabolism	Carbohydrate metabolism	Pentose and glucuronate interconversions	SORD, gutB; L-iditol 2-dehydrogenase	NA	NA	X	Orysur_g5799	1.45506	0.00537561	0.302736	ns	IPR044925;IPR044929	DNA/RNA non-specific endonuclease superfamily;His-Me finger superfamily	""	NA	NA	NA	NA	NA	NA	NA	X	1949.93	0.00912589	0.045344	0.733419	0.901442	SHIKI_00760	K07042	Brite Hierarchies	Protein families: genetic information processing	Ribosome biogenesis	ybeY, yqfG; probable rRNA maturation factor	NO		27416	-0.0512615	0.0958528	0.316551
	Orysur_g6065	-1.22507	0.0024794	0.0803301	ns	IPR005366;IPR037518	ER membrane protein complex subunit 8/9;MPN domain	GO:0072546	NA	NA	NA	NA	NA	NA	NA	X	Orysur_g12782	2.11562	0.00540827	0.302736	ns	IPR031756;IPR043030	Beta-1,3-glucan-binding protein, N-terminal;Beta-1,3-glucan-binding protein, N-terminal domain superfamily	GO:0030246	NA	NA	NA	NA	NA	NA	NA	X	17237.5	0.00863585	0.0413001	0.743346	0.901442	SHIKI_00765	K03495	Brite Hierarchies	Protein families: genetic information processing	Transfer RNA biogenesis	gidA, mnmG, MTO1; tRNA uridine 5-carboxymethylaminomethyl modification enzyme	NO		15951.7	-0.0524027	0.0921893	0.318189
	Orysur_g11994	-0.576268	0.00248878	0.0803301	ns	IPR017972;IPR050476;IPR002401;IPR036396;IPR001128	Cytochrome P450, E-class, group I;Insect Cytochrome P450 Detoxification;Cytochrome P450, conserved site;Cytochrome P450;Cytochrome P450 superfamily	GO:0005506;GO:0004497;GO:0016705;GO:0020037	NA	NA	NA	NA	NA	NA	NA	X	Orysur_g5543	-0.864675	0.00541871	0.302736	ns				NA	NA	NA	NA	NA	NA	NA	X	1964.3	-0.119613	0.159098	0.0136869	0.204778	SHIKI_00770	NA	NA	NA	NA	NA	NO		3455.2	0.0537643	0.0792679	0.321374
	Orysur_g7511	-0.593718	0.00258146	0.0827158	ns	IPR048268;IPR018223;IPR014729;IPR023434;IPR024074;IPR048267;IPR001518	Arginosuccinate synthase-like, N-terminal domain;Arginosuccinate synthase C-terminal domain;Argininosuccinate synthase, type 1 subfamily;Argininosuccinate synthase, conserved site;Rossmann-like alpha/beta/alpha sandwich fold;Argininosuccinate synthase;Argininosuccinate synthetase, catalytic/multimerisation domain body	GO:0004055;GO:0005737;GO:0000050;GO:0000053;GO:0005524;GO:0006526	K01940	Metabolism	Amino acid metabolism	Alanine, aspartate and glutamate metabolism	argG, ASS1; argininosuccinate synthase	NA	NA	X	Orysur_g449	1.01109	0.00543342	0.302736	ns	IPR013057	Amino acid transporter, transmembrane domain	GO:0016020;GO:0003333;GO:0005774;GO:0015179	K14209	Cellular Processes	Transport and catabolism	Autophagy - yeast	SLC36A, PAT; solute carrier family 36 (proton-coupled amino acid transporter)	NA	NA	X	19044.5	-0.0400349	0.0521862	0.18558	0.581247	SHIKI_00785	NA	NA	NA	NA	NA	NO		7641.95	-0.0474678	0.095167	0.338221
	Orysur_g3191	-1.33394	0.00259066	0.0827158	ns	IPR043143;IPR036111;IPR043144;IPR003767	Malate/L-sulfolactate/L-lactate dehydrogenase-like, alpha-helical domain;Malate/L-lactate dehydrogenase-like;Malate/L-sulfolactate/L-lactate dehydrogenase-like, NADPH binding domain;Malate/L-sulfolactate/L-lactate dehydrogenase-like superfamily	GO:0016491	NA	NA	NA	NA	NA	NA	NA	X	Orysur_g6424	1.55109	0.00553464	0.306157	ns	IPR036770;IPR052446;IPR035897;IPR017893	DBB domain;Toll/interleukin-1 receptor homology (TIR) domain superfamily;Ankyrin repeat-containing domain superfamily;B-cell PI3K Activation and Signaling Adapters	GO:0005068;GO:0005829;GO:0005102;GO:0005104	NA	NA	NA	NA	NA	NA	NA	X	106924	-0.0110937	0.0480417	0.636218	0.880424	SHIKI_00790	K01265	Brite Hierarchies	Protein families: metabolism	Peptidases and inhibitors	map; methionyl aminopeptidase	NO		31295.8	-0.0515535	0.0846949	0.338512
	Orysur_g8876	2.11993	0.00259446	0.0827158	ns	IPR001474;IPR020602;IPR043134;IPR043133;IPR018234	GTP cyclohydrolase I, N-terminal domain;GTP cyclohydrolase I domain;GTP cyclohydrolase I, C-terminal/NADPH-dependent 7-cyano-7-deazaguanine reductase;GTP cyclohydrolase I, conserved site;GTP cyclohydrolase I	GO:0005737;GO:0003934;GO:0006729;GO:0008270;GO:0046654;GO:0005525	K01495	Metabolism	Metabolism of cofactors and vitamins	Folate biosynthesis	GCH1, folE; GTP cyclohydrolase IA	NA	NA	X	Orysur_g10370	1.62342	0.00569517	0.312787	ns	IPR024096;IPR011645;IPR038158;IPR018297;IPR029787;IPR042463;IPR011644;IPR001054	H-NOX domain superfamily;Haem NO binding associated domain superfamily;Adenylyl cyclase class-4/guanylyl cyclase, conserved site;NO signalling/Golgi transport ligand-binding domain superfamily;Haem NO binding associated;Adenylyl cyclase class-3/4/guanylyl cyclase;Nucleotide cyclase;Heme NO-binding	GO:0020037;GO:0006182;GO:0070482;GO:0035556;GO:0008074;GO:0019934;GO:0016849;GO:0009190;GO:0004383	K12319	Metabolism	Nucleotide metabolism	Purine metabolism	GUCY1B; guanylate cyclase soluble subunit beta	NA	NA	X	33112.3	0.00646724	0.0459486	0.775256	0.901442	SHIKI_00795	K02950	Genetic Information Processing	Translation	Ribosome	RP-S12, MRPS12, rpsL; small subunit ribosomal protein S12	NO		22693.2	0.0426807	0.100538	0.329431
	Orysur_g2212	0.850575	0.00264851	0.0837214	ns	IPR018979;IPR046810;IPR011993;IPR000299;IPR014352;IPR029071;IPR011174;IPR019748;IPR008954;IPR019749;IPR041789;IPR000798;IPR011259;IPR019747;IPR035963;IPR018980	FERM superfamily, second domain;Moesin tail domain superfamily;FERM domain;PH-like domain superfamily;FERM/acyl-CoA-binding protein superfamily;ERM family, FERM domain C-lobe;Ezrin/radixin/moesin-like;Ezrin/radixin/moesin;Band 4.1 domain;Ubiquitin-like domain superfamily;FERM conserved site;Ezrin/radixin/moesin, C-terminal;FERM central domain;FERM, N-terminal;FERM, C-terminal PH-like domain;Ezrin…	GO:0008092;GO:0005856;GO:0003779	K05762	Cellular Processes	Cellular community - eukaryotes	Tight junction	RDX; radixin	NA	NA	X	Orysur_g10300	0.736462	0.00579684	0.316113	ns	IPR029033;IPR033379;IPR000560;IPR050645	Histidine Acid Phosphatase;Histidine phosphatase superfamily;Histidine phosphatase superfamily, clade-2;Histidine acid phosphatase active site	GO:0016791;GO:0016311	K14410	Metabolism	Metabolism of cofactors and vitamins	Riboflavin metabolism	ACP2; lysosomal acid phosphatase	NA	NA	X	20542.2	0.086009	0.0754331	0.0315499	0.229152	SHIKI_00800	K02992	Genetic Information Processing	Translation	Ribosome	RP-S7, MRPS7, rpsG; small subunit ribosomal protein S7	NO		66786	0.0396689	0.101046	0.337183
	Orysur_g12309	-1.83841	0.0026491	0.0837214	ns	IPR000242;IPR016130;IPR003595;IPR029021;IPR050348;IPR000387	Tyrosine-specific protein phosphatase, PTPase domain;Protein-tyrosine phosphatase, active site;Protein-tyrosine phosphatase, catalytic;Protein-Tyrosine Phosphatase;Tyrosine-specific protein phosphatases domain;Protein-tyrosine phosphatase-like	GO:0006470;GO:0004725;GO:0016311	K01273	Brite Hierarchies	Protein families: metabolism	Peptidases and inhibitors	DPEP; membrane dipeptidase	NA	NA	X	Orysur_g683	2.53669	0.00587259	0.316306	ns	IPR001611;IPR050541;IPR003591;IPR032675	Leucine-rich repeat, typical subtype;Leucine-rich repeat domain superfamily;Leucine-rich repeat;Leucine-rich repeat and transmembrane domain-containing protein	GO:0005515;GO:0005886	NA	NA	NA	NA	NA	NA	NA	X	110244	0.101303	0.0866078	0.0224081	0.204778	SHIKI_00805	K02355	Brite Hierarchies	Protein families: genetic information processing	Translation factors	fusA, GFM, EFG; elongation factor G	NO		6543.1	-0.0588693	0.0898505	0.339571
	Orysur_g11928	-1.10067	0.00265816	0.0837214	ns	IPR020630;IPR000672;IPR046346;IPR020631;IPR036291;IPR020867	NAD(P)-binding domain superfamily;Tetrahydrofolate dehydrogenase/cyclohydrolase, conserved site;Tetrahydrofolate dehydrogenase/cyclohydrolase, NAD(P)-binding domain;Tetrahydrofolate dehydrogenase/cyclohydrolase;Tetrahydrofolate dehydrogenase/cyclohydrolase, catalytic domain;Aminoacid dehydrogenase-like, N-terminal domain superfamily	GO:0004488;GO:0004477;GO:0005739;GO:0003824;GO:0004487;GO:0035999	K00049	Metabolism	Carbohydrate metabolism	Pyruvate metabolism	GRHPR; glyoxylate/hydroxypyruvate reductase	NA	NA	X	Orysur_g4993	1.55038	0.00588266	0.316306	ns				NA	NA	NA	NA	NA	NA	NA	X	10190.7	0.0209573	0.0478583	0.432282	0.779802	SHIKI_00810	K02946	Genetic Information Processing	Translation	Ribosome	RP-S10, MRPS10, rpsJ; small subunit ribosomal protein S10	NO		24699	0.0537869	0.0623099	0.33259
	Orysur_g7871	2.12726	0.00272373	0.0854275	ns	IPR039932;IPR036058;IPR002350	Kazal domain;Kazal domain superfamily;Serine protease inhibitor Kazal-type 4-like	GO:0004867;GO:0005515	NA	NA	NA	NA	NA	NA	NA	X	Orysur_g12564	-1.96765	0.00599304	0.320003	ns	IPR035892;IPR000008;IPR011011;IPR013083;IPR010911;IPR001565;IPR047022;IPR043566;IPR041282;IPR017455	Rabphilin/Doc2/Noc2;Rab-binding domain;FYVE-type zinc finger;C2 domain superfamily;Zinc finger, RING/FYVE/PHD-type;Rabphilin/Doc2, first C2 domain;Zinc finger, FYVE-related;C2 domain;Synaptotagmin;Zinc finger, FYVE/PHD-type	GO:0031267;GO:0006887;GO:0006886;GO:0045202;GO:0016020;GO:0061669;GO:0017158	K19938	Brite Hierarchies	Protein families: genetic information processing	Membrane trafficking	RPH3A; rabphilin-3A	NA	NA	X	72687.3	0.0209347	0.0488376	0.421678	0.77075	SHIKI_00815	K02906	Genetic Information Processing	Translation	Ribosome	RP-L3, MRPL3, rplC; large subunit ribosomal protein L3	NO		1165.76	-0.0506316	0.0882635	0.342821
	Orysur_g5167	2.21993	0.00273421	0.0854275	ns	IPR008999;IPR024703;IPR022768;IPR010431	Fascin;Fascin-like domain;Fascin, metazoans;Actin-crosslinking	GO:0051017;GO:0016477;GO:0051015;GO:0030674;GO:0007163;GO:0015629;GO:0007015;GO:0005737	K17455	Brite Hierarchies	Protein families: signaling and cellular processes	Cytoskeleton proteins	FSCN2; fascin2	NA	NA	X	Orysur_g1280	1.9387	0.00613041	0.325081	ns	IPR001251;IPR036273;IPR036865	CRAL/TRIO, N-terminal domain superfamily;CRAL-TRIO lipid binding domain superfamily;CRAL-TRIO lipid binding domain	GO:1902936;GO:0016020	NA	NA	NA	NA	NA	NA	NA	X	47973.9	0.0272441	0.0562114	0.244138	0.62974	SHIKI_00820	K02926	Genetic Information Processing	Translation	Ribosome	RP-L4, MRPL4, rplD; large subunit ribosomal protein L4	NO		17616.9	0.0480693	0.063639	0.346663
	Orysur_g6132	-0.641289	0.00278021	0.0865188	ns	IPR011701;IPR036259	MFS transporter superfamily;Major facilitator superfamily	GO:0022857;GO:0055085;GO:0016020	K17917	Cellular Processes	Transport and catabolism	Endocytosis	SNX1_2; sorting nexin-1/2	NA	NA	X	Orysur_g10246	1.66968	0.00635077	0.332685	ns	IPR001128;IPR002401;IPR036396;IPR050196;IPR017972	Cytochrome P450, conserved site;Cytochrome P450, E-class, group I;Cytochrome P450;Cytochrome P450 superfamily;Cytochrome P450 Monooxygenases	GO:0016705;GO:0020037;GO:0005506;GO:0004497	K15001	Brite Hierarchies	Protein families: metabolism	Cytochrome P450	CYP4; cytochrome P450 family 4	NA	NA	X	11704.1	0.0299354	0.0532128	0.25922	0.634069	SHIKI_00825	K02892	Genetic Information Processing	Translation	Ribosome	RP-L23, MRPL23, rplW; large subunit ribosomal protein L23	NO		5273.14	0.0409523	0.0987534	0.352479
	Orysur_g2893	-3.99688	0.00279683	0.0866905	ns	IPR029070;IPR036508;IPR011583;IPR050314;IPR001223;IPR001579;IPR017853;IPR002557	Chitin binding domain superfamily;Glycosyl hydrolase family 18, active site;Glycoside hydrolase family 18, catalytic domain;Glycoside hydrolase superfamily;Chitinase insertion domain superfamily;Glycosyl Hydrolase Family 18;Chitinase II/V-like, catalytic domain;Chitin binding domain	GO:0005975;GO:0004553;GO:0008061;GO:0005576;GO:0004568;GO:0006032	K01183	Metabolism	Glycan biosynthesis and metabolism	Amino sugar and nucleotide sugar metabolism	E3.2.1.14; chitinase	NA	NA	X	Orysur_g7797	1.02259	0.00636035	0.332685	ns	IPR036770;IPR033926;IPR011539;IPR008967;IPR013783;IPR000451;IPR032397;IPR002110;IPR014756;IPR011029;IPR037059;IPR002909	Ankyrin repeat;Ankyrin repeat-containing domain superfamily;Rel homology domain (RHD), DNA-binding domain superfamily;Rel homology dimerisation domain;NFkappaB IPT domain;NF-kappa-B/Dorsal;IPT domain;p53-like transcription factor, DNA-binding domain superfamily;Immunoglobulin E-set;Immunoglobulin-like fold;Death-like domain superfamily;Rel homology domain, DNA-binding domain	GO:0005515;GO:0005737;GO:0003700;GO:0006355;GO:0003677;GO:0000978;GO:0000981	K02580	Environmental Information Processing	Signal transduction	MAPK signaling pathway	NFKB1; nuclear factor NF-kappa-B p105 subunit	NA	NA	X	287073	0.0258343	0.0557449	0.258702	0.634069	SHIKI_00830	K02886	Genetic Information Processing	Translation	Ribosome	RP-L2, MRPL2, RML2, rplB; large subunit ribosomal protein L2	NO		4964.12	0.0502148	0.0889783	0.351225
	Orysur_g1291	2.52988	0.00282268	0.0869698	ns	IPR046439;IPR027417;IPR047187;IPR045055;IPR041679;IPR041677;IPR000967	DNA2/NAM7-like helicase;Upf1-like, C-terminal helicase domain;P-loop containing nucleoside triphosphate hydrolase;DNA2/NAM7 helicase, helicase domain;Zinc finger, NF-X1-type;DNA2/NAM7 helicase-like, C-terminal;Zinc finger, RZ-type	GO:0004386;GO:0008270;GO:0031380;GO:0031048;GO:0005634	NA	NA	NA	NA	NA	NA	NA	X	Orysur_g11	2.64049	0.00640701	0.332862	ns				K21877	Brite Hierarchies	Protein families: signaling and cellular processes	Cilium and associated proteins	USH1C; harmonin	NA	NA	X	37068.1	0.00983959	0.0433434	0.711264	0.901442	SHIKI_00835	K02965	Genetic Information Processing	Translation	Ribosome	RP-S19, RSM19, rpsS; small subunit ribosomal protein S19	NO		1981.23	-0.0500487	0.0746579	0.355875
	Orysur_g12818	2.27155	0.00283512	0.0869698	ns	IPR050975;IPR031424	UPAR/Ly6 domain-containing protein Quiver-like;Sleep homeostasis regulator	GO:0032222;GO:1903818;GO:0030431	NA	NA	NA	NA	NA	NA	NA	X	Orysur_g11152	1.2122	0.00650193	0.335526	ns	IPR013769;IPR016152;IPR011531;IPR003020	Phosphotransferase/anion transporter;Bicarbonate transporter-like, transmembrane domain;Band 3 cytoplasmic domain;Bicarbonate transporter, eukaryotic	GO:0008510;GO:0016020;GO:0050801;GO:0051453;GO:0022857;GO:0005886;GO:0055085;GO:0006820;GO:0005452;GO:0015701;GO:0008509	K13861	Brite Hierarchies	Protein families: signaling and cellular processes	Transporters	SLC4A10, NCBE; solute carrier family 4 (sodium bicarbonate transporter), member 10	NA	NA	X	15846	0.0296382	0.0443239	0.307472	0.710414	SHIKI_00840	K02890	Genetic Information Processing	Translation	Ribosome	RP-L22, MRPL22, rplV; large subunit ribosomal protein L22	NO		81063.7	0.0334721	0.101219	0.362025
	Orysur_g4725	-0.849035	0.00283924	0.0869698	ns	IPR007867;IPR000172;IPR012132;IPR036188	Glucose-methanol-choline oxidoreductase, C-terminal;Glucose-methanol-choline oxidoreductase, N-terminal;FAD/NAD(P)-binding domain superfamily;Glucose-methanol-choline oxidoreductase	GO:0016614;GO:0050660;GO:0016491	K00115	Metabolism	Carbohydrate metabolism	Pentose phosphate pathway	GLD; glucose 1-dehydrogenase (FAD, quinone)	NA	NA	X	Orysur_g1407	1.39045	0.00659322	0.337969	ns	IPR020846;IPR011701;IPR005828;IPR036259	Major facilitator superfamily domain;Major facilitator superfamily;MFS transporter superfamily;Major facilitator, sugar transporter-like	GO:0055085;GO:0022857;GO:0016020	K06258	Environmental Information Processing	Signaling molecules and interaction	ECM-receptor interaction	SV2; MFS transporter, VNT family, synaptic vesicle glycoprotein 2	NA	NA	X	35081.6	0.0325639	0.0548382	0.232135	0.62974	SHIKI_00845	K02982	Genetic Information Processing	Translation	Ribosome	RP-S3, rpsC; small subunit ribosomal protein S3	NO		1464.93	-0.0308294	0.101362	0.366292
	Orysur_g11492	1.08736	0.00286993	0.0875665	ns	IPR013087;IPR036236	Zinc finger C2H2-type;Zinc finger C2H2 superfamily	GO:0000981;GO:0006357;GO:0000978	K09209	Brite Hierarchies	Protein families: genetic information processing	Transcription factors	KLF10_11, TIEG; krueppel-like factor 10/11	NA	NA	X	Orysur_g11194	1.46664	0.00697525	0.355183	ns	IPR050331;IPR044413;IPR036236;IPR013087;IPR046341;IPR016608;IPR001214	SET domain;PRDM1, PR/SET domain;Zinc finger C2H2-type;Zinc finger;PR domain zinc finger protein 1;Zinc finger C2H2 superfamily;SET domain superfamily	GO:0005515;GO:0005737;GO:0005634;GO:0006357;GO:0003700;GO:0000978;GO:0001227;GO:0010468;GO:0045165;GO:0048869	NA	NA	NA	NA	NA	NA	NA	X	82771.8	-0.000691533	0.0447592	0.975311	0.985023	SHIKI_00850	K02878	Genetic Information Processing	Translation	Ribosome	RP-L16, MRPL16, rplP; large subunit ribosomal protein L16	NO		165983	0.0350762	0.100317	0.37149
	Orysur_g3155	0.662542	0.00289301	0.0879273	ns	IPR001461;IPR033121;IPR021109	Peptidase family A1 domain;Aspartic peptidase domain superfamily;Aspartic peptidase A1	GO:0005764;GO:0006508;GO:0004190;GO:0008219	K01378	Brite Hierarchies	Protein families: metabolism	Peptidases and inhibitors	CYM; chymosin	NA	NA	X	Orysur_g9103	-1.48205	0.0071222	0.359864	ns	IPR036865;IPR036273;IPR011074;IPR001251	CRAL-TRIO lipid binding domain;CRAL/TRIO, N-terminal domain superfamily;CRAL-TRIO lipid binding domain superfamily;CRAL/TRIO, N-terminal domain	GO:0016020;GO:1902936	NA	NA	NA	NA	NA	NA	NA	X	26045.4	-0.018108	0.0486706	0.470006	0.800372	SHIKI_00855	NA	NA	NA	NA	NA	NO		22980.2	-0.0337458	0.100737	0.376992
	Orysur_g9497	-0.660066	0.00291283	0.0881797	ns	IPR012301;IPR012302;IPR001891;IPR015884;IPR046346;IPR037062;IPR036291	Malic enzyme, NAD-binding;Aminoacid dehydrogenase-like, N-terminal domain superfamily;NAD(P)-binding domain superfamily;Malic enzyme, N-terminal domain superfamily;Malic oxidoreductase;Malic enzyme, N-terminal domain;Malic enzyme, conserved site	GO:0005739;GO:0004473;GO:0004470;GO:0006108;GO:0016616;GO:0006090;GO:0051287	K00029	Metabolism	Carbohydrate metabolism	Pyruvate metabolism	maeB; malate dehydrogenase (oxaloacetate-decarboxylating)(NADP+)	NA	NA	X	Orysur_g8071	0.86893	0.00716853	0.359864	ns				K00911	Metabolism	Carbohydrate metabolism	Inositol phosphate metabolism	ITPK; 1D-myo-inositol-triphosphate 3-kinase	NA	NA	X	25795.6	-0.00732793	0.0453382	0.768955	0.901442	SHIKI_00860	K02961	Genetic Information Processing	Translation	Ribosome	RP-S17, MRPS17, rpsQ; small subunit ribosomal protein S17	NO		50518.8	-0.0465082	0.0877203	0.374838
	Orysur_g2318	-1.47748	0.00292389	0.0881797	ns	IPR044746;IPR003439;IPR036640;IPR027417;IPR050173;IPR017871;IPR003593;IPR011527	ABC transporter type 1, transmembrane domain;ABC transporter-like, ATP-binding domain;ATP-binding cassette transporter C-like;ABC transporter C family, six-transmembrane helical domain 1;ABC transporter-like, conserved site;AAA+ ATPase domain;ABC transporter type 1, transmembrane domain superfamily;P-loop containing nucleoside triphosphate hydrolase	GO:0055085;GO:0005524;GO:0042626;GO:0140359;GO:0016020;GO:0016887	K05673	Environmental Information Processing	Membrane transport	ABC transporters	ABCC4; ATP-binding cassette, subfamily C (CFTR/MRP), member 4	NA	NA	X	Orysur_g12107	1.25211	0.00720757	0.359864	ns	IPR050382;IPR011701;IPR020846;IPR036259	Major facilitator superfamily domain;Major facilitator superfamily;Major Facilitator Superfamily Sodium/Anion Cotransporter;MFS transporter superfamily	GO:0022857;GO:0016020;GO:0006820;GO:0055085	K12301	Cellular Processes	Transport and catabolism	Lysosome	SLC17A5; MFS transporter, ACS family, solute carrier family 17 (sodium-dependent inorganic phosphate cotransporter), member 5	NA	NA	X	37616.1	0.0284253	0.0481655	0.315959	0.711625	SHIKI_00865	K02874	Genetic Information Processing	Translation	Ribosome	RP-L14, MRPL14, rplN; large subunit ribosomal protein L14	NO		33650.6	-0.0394072	0.0885633	0.38195
	Orysur_g11389	1.6005	0.00296247	0.0887984	ns	IPR006769;IPR039055	MCU family;Calcium uniporter protein, C-terminal	GO:0036444;GO:0005262;GO:0051560;GO:1990246;GO:0015292	K20858	Environmental Information Processing	Signal transduction	Calcium signaling pathway	MCU; calcium uniporter protein, mitochondrial	NA	NA	X	Orysur_g9684	1.30252	0.00746555	0.367455	ns	IPR006076;IPR029043;IPR013977;IPR006222;IPR032503;IPR028896;IPR027266;IPR036188	FAD/NAD(P)-binding domain superfamily;Aminomethyltransferase-like;FAD dependent oxidoreductase, central domain;Aminomethyltransferase, folate-binding domain;GTP-binding protein TrmE/Aminomethyltransferase GcvT, domain 1;Glycine cleavage T-protein/YgfZ, C-terminal;Aminomethyltransferase, C-terminal domain;FAD dependent oxidoreductase	GO:0005515;GO:0005739	K00314	Metabolism	Amino acid metabolism	Glycine, serine and threonine metabolism	SARDH; sarcosine dehydrogenase	NA	NA	X	6958.74	-0.051095	0.0562089	0.134817	0.539448	SHIKI_00870	K02895	Genetic Information Processing	Translation	Ribosome	RP-L24, MRPL24, rplX; large subunit ribosomal protein L24	NO		3342.11	-0.0464173	0.0857215	0.382316
	Orysur_g1257	0.722853	0.00297586	0.0887984	ns	IPR000719;IPR044926;IPR036305;IPR011009;IPR000239;IPR000961;IPR016137;IPR017441	Protein kinase-like domain superfamily;AGC-kinase, C-terminal;RGS domain superfamily;Protein kinase, ATP binding site;RGS, subdomain 2;GPCR kinase;RGS domain;Protein kinase domain	GO:0004703;GO:0005524;GO:0007165;GO:0006468;GO:0004672;GO:0004674;GO:0005737;GO:0009966	K08291	Environmental Information Processing	Signal transduction	Hedgehog signaling pathway - fly	GRK4_5_6; G protein-coupled receptor kinase	NA	NA	X	Orysur_g2292	1.51921	0.00749598	0.367455	ns	IPR035897;IPR000483;IPR000372;IPR003591;IPR032675;IPR000157;IPR001611	Leucine-rich repeat;Toll/interleukin-1 receptor homology (TIR) domain;Leucine-rich repeat domain superfamily;Cysteine-rich flanking region, C-terminal;Leucine-rich repeat N-terminal domain;Leucine-rich repeat, typical subtype;Toll/interleukin-1 receptor homology (TIR) domain superfamily	GO:0007165;GO:0005515	NA	NA	NA	NA	NA	NA	NA	X	36176.5	-0.0155996	0.0445844	0.558276	0.860805	SHIKI_00875	K02931	Genetic Information Processing	Translation	Ribosome	RP-L5, MRPL5, rplE; large subunit ribosomal protein L5	NO		19076.5	0.0428596	0.0934527	0.385168
	Orysur_g7480	1.8935	0.00297852	0.0887984	ns	IPR038606;IPR010562	Haemolymph juvenile hormone binding;Takeout superfamily	""	NA	NA	NA	NA	NA	NA	NA	X	Orysur_g8807	-1.08568	0.00753662	0.367455	ns	IPR001594;IPR039859	Palmitoyltransferase, DHHC domain;Palmitoyltransferase PFA4/ZDHHC16/ZDHHC20/ERF2-like	GO:0016409	K18932	Not Included in Pathway or Brite	Unclassified: metabolism	Enzymes with EC numbers	ZDHHC; palmitoyltransferase	NA	NA	X	10019.8	0.00859173	0.0419513	0.733275	0.901442	SHIKI_00880	K02954	Genetic Information Processing	Translation	Ribosome	RP-S14, MRPS14, rpsN; small subunit ribosomal protein S14	NO		11263	-0.044076	0.0849278	0.402134
	Orysur_g533	1.54119	0.00305781	0.0905701	ns	IPR001309;IPR029030;IPR015917;IPR052039;IPR011600;IPR002138	Peptidase C14, caspase domain;Peptidase C14, p20 domain;Caspase-like domain superfamily;Peptidase C14, caspase non-catalytic subunit p10;Peptidase C14A, caspase catalytic domain;Caspase-related proteases and regulators	GO:0004197;GO:0008234;GO:0006508	K20009	Cellular Processes	Cell growth and death	Apoptosis - fly	DRONC; caspase Dronc	NA	NA	X	Orysur_g10079	-0.966762	0.00755078	0.367455	ns	IPR007484;IPR039866	Carboxypeptidase Q;Peptidase M28	GO:0043171;GO:0005615;GO:0070573;GO:0006508	K01302	Brite Hierarchies	Protein families: metabolism	Peptidases and inhibitors	CPQ; carboxypeptidase Q	NA	NA	X	41854.4	0.0144318	0.0468991	0.5716	0.869155	SHIKI_00885	K02994	Genetic Information Processing	Translation	Ribosome	RP-S8, MRPS8, rpsH; small subunit ribosomal protein S8	NO		70734.6	0.041576	0.0922922	0.402143
	Orysur_g9015	-1.43711	0.00306113	0.0905701	ns	IPR018177;IPR015955;IPR001236;IPR036291;IPR001557;IPR022383;IPR011304	L-lactate dehydrogenase;Lactate/malate dehydrogenase, N-terminal;L-lactate dehydrogenase, active site;L-lactate/malate dehydrogenase;Lactate/malate dehydrogenase, C-terminal;Lactate dehydrogenase/glycoside hydrolase, family 4, C-terminal;NAD(P)-binding domain superfamily	GO:0003824;GO:0004459;GO:0016491;GO:0016616;GO:0005737;GO:0006089;GO:0006090;GO:0019752	K00016	Metabolism	Carbohydrate metabolism	Glycolysis / Gluconeogenesis	LDH, ldh; L-lactate dehydrogenase	NA	NA	X	Orysur_g9774	0.930838	0.00771348	0.370812	ns	IPR017972;IPR050476;IPR036396;IPR001128;IPR002401	Cytochrome P450, E-class, group I;Insect Cytochrome P450 Detoxification;Cytochrome P450 superfamily;Cytochrome P450;Cytochrome P450, conserved site	GO:0016705;GO:0004497;GO:0020037;GO:0005506	K15003	Brite Hierarchies	Protein families: metabolism	Cytochrome P450	CYP9; cytochrome P450 family 9	NA	NA	X	15287.9	-0.00489555	0.0419552	0.852491	0.938867	SHIKI_00890	K02933	Genetic Information Processing	Translation	Ribosome	RP-L6, MRPL6, rplF; large subunit ribosomal protein L6	NO		83284.6	0.0433151	0.075843	0.415996
	Orysur_g2593	-0.712313	0.00307861	0.0907435	ns	IPR000873;IPR025110;IPR045851;IPR020845;IPR042099	AMP-binding, conserved site;AMP-dependent synthetase/ligase domain;AMP-binding enzyme, C-terminal domain superfamily;AMP-binding enzyme, C-terminal domain;ANL, N-terminal domain	GO:0016405	NA	NA	NA	NA	NA	NA	NA	X	Orysur_g12593	1.24065	0.0077162	0.370812	ns	IPR006357;IPR036412;IPR023214	HAD-superfamily hydrolase, subfamily IIA;HAD superfamily;HAD-like superfamily	GO:0016791;GO:0005737	K19269	Metabolism	Carbohydrate metabolism	Glyoxylate and dicarboxylate metabolism	PGP, PGLP; phosphoglycolate phosphatase	NA	NA	X	12795.4	-0.0853356	0.128044	0.0249125	0.204778	SHIKI_00895	K02881	Genetic Information Processing	Translation	Ribosome	RP-L18, MRPL18, rplR; large subunit ribosomal protein L18	NO		12413.4	-0.0423943	0.0687557	0.417512
	Orysur_g6666	-3.2573	0.00314071	0.0922258	ns	IPR005829;IPR005828;IPR020846;IPR036259;IPR011701	Major facilitator superfamily;Major facilitator superfamily domain;Major facilitator, sugar transporter-like;MFS transporter superfamily;Sugar transporter, conserved site	GO:0022857;GO:0055085;GO:0016020	K06258	Environmental Information Processing	Signaling molecules and interaction	ECM-receptor interaction	SV2; MFS transporter, VNT family, synaptic vesicle glycoprotein 2	NA	NA	X	Orysur_g826	1.50134	0.00783933	0.374389	ns	IPR023088;IPR029016;IPR003018;IPR023174;IPR002073;IPR003607;IPR036971	GAF domain;3'5'-cyclic nucleotide phosphodiesterase, catalytic domain;3'5'-cyclic nucleotide phosphodiesterase;3'5'-cyclic nucleotide phosphodiesterase, conserved site;GAF-like domain superfamily;HD/PDEase domain;3'5'-cyclic nucleotide phosphodiesterase, catalytic domain superfamily	GO:0008081;GO:0005515;GO:0004114;GO:0007165	K13763	Metabolism	Nucleotide metabolism	Purine metabolism	PDE6N; cGMP-specific 3',5'-cyclic phosphodiesterase, invertebrate	NA	NA	X	33411.9	0.00945933	0.0450607	0.713491	0.901442	SHIKI_00900	K02988	Genetic Information Processing	Translation	Ribosome	RP-S5, MRPS5, rpsE; small subunit ribosomal protein S5	NO		46575.2	0.0375924	0.0956309	0.421086
	Orysur_g6475	-1.0629	0.00318252	0.0931036	ns	IPR014190;IPR036291;IPR011032;IPR045010;IPR013149;IPR041694;IPR020843	Leukotriene B4 12-hydroxydehydrogenase/15-oxo-prostaglandin 13-reductase;Oxidoreductase, N-terminal domain;GroES-like superfamily;Polyketide synthase, enoylreductase domain;NAD(P)-binding domain superfamily;Medium-chain dehydrogenase/reductase;Alcohol dehydrogenase-like, C-terminal	GO:0005737;GO:0006693;GO:0032440;GO:0047522;GO:0016491;GO:0016628	K13948	Metabolism	Lipid metabolism	Arachidonic acid metabolism	PTGR1, LTB4DH; prostaglandin reductase 1	NA	NA	X	Orysur_g7541	1.36449	0.00792443	0.376117	ns				NA	NA	NA	NA	NA	NA	NA	X	16296.2	-0.0194246	0.0510015	0.401014	0.761015	SHIKI_00905	K03076	Genetic Information Processing	Folding, sorting and degradation	Protein export	secY; preprotein translocase subunit SecY	NO		5940.28	0.0327161	0.0974087	0.428663
	Orysur_g10539	-0.986869	0.00324678	0.0946291	ns	IPR051163;IPR038377;IPR001734	Sodium/glucose symporter superfamily;Sodium/solute symporter;Sodium:Solute Symporter (SSF)	GO:0022857;GO:0015293;GO:0006814;GO:0055085;GO:0016020	NA	NA	NA	NA	NA	NA	NA	X	Orysur_g2954	0.841801	0.0080788	0.381091	ns	IPR050479;IPR017972;IPR036396;IPR001128;IPR002401	Cytochrome P450, conserved site;Cytochrome P450;Cytochrome P450 superfamily;Cytochrome P450, families 11 and 27;Cytochrome P450, E-class, group I	GO:0004497;GO:0016705;GO:0005506;GO:0020037	K15004	Brite Hierarchies	Protein families: metabolism	Cytochrome P450	CYP12; cytochrome P450 family 12	NA	NA	X	4254.9	0.00114827	0.0472756	0.96205	0.985023	SHIKI_00910	K02518	Brite Hierarchies	Protein families: genetic information processing	Translation factors	infA; translation initiation factor IF-1	NO		49770.8	0.0418736	0.0754993	0.430499
	Orysur_g4541	-3.93763	0.00326483	0.0948015	ns	IPR011009;IPR015897;IPR004119	Ecdysteroid kinase-like;Protein kinase-like domain superfamily;CHK kinase-like	""	NA	NA	NA	NA	NA	NA	NA	X	Orysur_g12111	-0.993621	0.0082332	0.386007	ns	IPR040370;IPR039496	CCDC92/74, N-terminal;Coiled-coil domain-containing protein 74A/74B/92	""	NA	NA	NA	NA	NA	NA	NA	X	5353.87	-0.0118658	0.051233	0.548652	0.850719	SHIKI_00915	K02919	Genetic Information Processing	Translation	Ribosome	RP-L36, MRPL36, rpmJ; large subunit ribosomal protein L36	NO		9148.68	-0.0415253	0.0674891	0.429527
	Orysur_g10156	-1.16227	0.00329796	0.0954087	ns	IPR001111	TGF-beta, propeptide	""	NA	NA	NA	NA	NA	NA	NA	X	Orysur_g9829	0.99075	0.00830498	0.387012	ns	IPR001579;IPR050314;IPR036508;IPR029070;IPR002557;IPR011583;IPR017853;IPR001223	Chitin binding domain;Chitinase insertion domain superfamily;Glycoside hydrolase family 18, catalytic domain;Glycoside hydrolase superfamily;Chitinase II/V-like, catalytic domain;Chitin binding domain superfamily;Glycosyl Hydrolase Family 18;Glycosyl hydrolase family 18, active site	GO:0004568;GO:0005576;GO:0004553;GO:0008061;GO:0006032;GO:0005975	K01183	Metabolism	Glycan biosynthesis and metabolism	Amino sugar and nucleotide sugar metabolism	E3.2.1.14; chitinase	NA	NA	X	69436.6	-0.0046832	0.0434225	0.797716	0.909792	SHIKI_00920	K02952	Genetic Information Processing	Translation	Ribosome	RP-S13, rpsM; small subunit ribosomal protein S13	NO		3238.66	-0.0413288	0.0832955	0.436037
	Orysur_g13272	-3.96162	0.0033809	0.0974472	ns				NA	NA	NA	NA	NA	NA	NA	X	Orysur_g1981	1.93187	0.00861628	0.3991	ns	IPR008160;IPR016187;IPR001442;IPR036954;IPR050938	Collagen IV, non-collagenous domain superfamily;C-type lectin fold;Collagen triple helix repeat;Collagen and Collagen-like Structural Proteins;Collagen IV, non-collagenous	GO:0005581;GO:0005201	K06237	Environmental Information Processing	Signal transduction	PI3K-Akt signaling pathway	COL4A; collagen type IV alpha	NA	NA	X	41487.8	0.00810498	0.0421998	0.762798	0.901442	SHIKI_00925	K02948	Genetic Information Processing	Translation	Ribosome	RP-S11, MRPS11, rpsK; small subunit ribosomal protein S11	NO		18914.8	-0.038291	0.0779439	0.466953
	Orysur_g11030	1.16291	0.0034099	0.0979218	ns	IPR011333;IPR051095;IPR000210;IPR036236;IPR013087	Zinc finger C2H2-type;Zinc finger C2H2 superfamily;BTB/POZ domain;Drosophila Developmental Transcription Regulators;SKP1/BTB/POZ domain superfamily	GO:0005634;GO:0005515;GO:0006357	NA	NA	NA	NA	NA	NA	NA	X	Orysur_g12958	1.72124	0.00867688	0.3995	ns	IPR050309;IPR019819;IPR019826;IPR002018;IPR029058	Carboxylesterase type B, active site;Carboxylesterase type B, conserved site;Alpha/Beta hydrolase fold;Type-B Carboxylesterase/Lipase;Carboxylesterase, type B	""	K01044	Metabolism	Xenobiotics biodegradation and metabolism	Drug metabolism - other enzymes	CES1; carboxylesterase 1	NA	NA	X	17960.4	0.0180382	0.0478286	0.394229	0.761015	SHIKI_00930	K02986	Genetic Information Processing	Translation	Ribosome	RP-S4, NAM9, rpsD; small subunit ribosomal protein S4	NO		45477.5	0.0267173	0.0984771	0.467588
	Orysur_g10202	3.20848	0.00343198	0.098195	ns	IPR004145	Domain of unknown function DUF243	GO:0062129;GO:0008010;GO:0040003	NA	NA	NA	NA	NA	NA	NA	X	Orysur_g2654	1.76639	0.00884226	0.404691	ns	IPR016169;IPR012675;IPR036884;IPR036318;IPR036683;IPR005107;IPR036010;IPR001041;IPR000674;IPR037165;IPR016166;IPR002888;IPR046867;IPR016208;IPR002346;IPR008274;IPR006058;IPR036856	Aldehyde oxidase/xanthine dehydrogenase, molybdopterin binding domain superfamily;FAD-binding, type PCMH-like superfamily;Aldehyde oxidase/xanthine dehydrogenase-like;[2Fe-2S]-binding domain superfamily;2Fe-2S ferredoxin-type iron-sulfur binding domain;Molybdopterin dehydrogenase, FAD-binding;Aldehyde oxidase/xanthine dehydrogenase, second molybdopterin binding domain;Aldehyde oxidase/xanthine de…	GO:0071949;GO:0051536;GO:0005506;GO:0046872;GO:0051537;GO:0016491;GO:0050660	K00106	Metabolism	Nucleotide metabolism	Purine metabolism	XDH; xanthine dehydrogenase/oxidase	NA	NA	X	54344.5	0.0184282	0.0480897	0.474452	0.800372	SHIKI_00935	K03040	Genetic Information Processing	Transcription	RNA polymerase	rpoA; DNA-directed RNA polymerase subunit alpha	NO		32686.3	0.0338985	0.094248	0.458067
	Orysur_g12941	-0.907147	0.00344961	0.098339	ns	IPR008969;IPR050753;IPR000834	Peptidase M14 domain-containing protein;Carboxypeptidase-like, regulatory domain superfamily;Peptidase M14, carboxypeptidase A	GO:0006518;GO:0016485;GO:0005615;GO:0008270;GO:0006508;GO:0004181	K01294	Human Diseases	Endocrine and metabolic disease	Type I diabetes mellitus	CPE; carboxypeptidase E	NA	NA	X	Orysur_g10085	-0.931886	0.00896862	0.408046	ns	IPR036865;IPR036273;IPR001251	CRAL/TRIO, N-terminal domain superfamily;CRAL-TRIO lipid binding domain superfamily;CRAL-TRIO lipid binding domain	GO:0016020;GO:1902936	NA	NA	NA	NA	NA	NA	NA	X	55564.4	0.00585255	0.0488735	0.78808	0.903534	SHIKI_00940	K02879	Genetic Information Processing	Translation	Ribosome	RP-L17, MRPL17, rplQ; large subunit ribosomal protein L17	NO		3190.19	0.0408026	0.0764649	0.44707
	Orysur_g6582	-1.47353	0.00351387	0.0996406	ns	IPR049352	Rolling stone	GO:0016020	NA	NA	NA	NA	NA	NA	NA	X	Orysur_g9739	1.74509	0.00916188	0.414387	ns	IPR001368	TNFR/NGFR cysteine-rich region	GO:0005515	K16679	Environmental Information Processing	Signal transduction	MAPK signaling pathway - fly	WGN; wengen	NA	NA	X	119624	0.0193907	0.0473706	0.46293	0.798553	SHIKI_00945	K01689	Metabolism	Carbohydrate metabolism	Glycolysis / Gluconeogenesis	ENO1_2_3, eno; enolase 1/2/3	NO		1124.23	-0.0325278	0.0956333	0.449853
	Orysur_g4229	-1.52517	0.00352078	0.0996406	ns	IPR019819;IPR019826;IPR029058;IPR002018	Carboxylesterase type B, conserved site;Carboxylesterase type B, active site;Carboxylesterase, type B;Alpha/Beta hydrolase fold	""	K01044	Metabolism	Xenobiotics biodegradation and metabolism	Drug metabolism - other enzymes	CES1; carboxylesterase 1	NA	NA	X	Orysur_g7142	1.06567	0.00950268	0.426117	ns	IPR011992;IPR036058;IPR001999;IPR018247;IPR037641;IPR015369;IPR019577;IPR003645	Follistatin/Osteonectin EGF domain;EF-hand domain pair;SPARC/Testican, calcium-binding domain;EF-Hand 1, calcium-binding site;Kazal domain superfamily;Follistatin-like, N-terminal;Osteonectin-like, conserved site;SPARC, follistatin-like domain	GO:0005515;GO:0005509;GO:0048856;GO:0050840;GO:0005615;GO:0005518	NA	NA	NA	NA	NA	NA	NA	X	174068	0.0207338	0.0540278	0.329049	0.711625	SHIKI_00950	K01873	Genetic Information Processing	Translation	Aminoacyl-tRNA biosynthesis	VARS, valS; valyl-tRNA synthetase	NO		4541.03	0.0278946	0.0994534	0.439764
	Orysur_g5860	-0.530182	0.00353566	0.0997005	ns	IPR002618;IPR039741;IPR029044	UDP-sugar pyrophosphorylase;Nucleotide-diphospho-sugar transferases;UDPGP family	GO:0003977;GO:0070569;GO:0006048	K00972	Metabolism	Glycan biosynthesis and metabolism	Amino sugar and nucleotide sugar metabolism	UAP1; UDP-N-acetylglucosamine/UDP-N-acetylgalactosamine diphosphorylase	NA	NA	X	Orysur_g5451	-1.36587	0.00953207	0.426117	ns	IPR011990;IPR019734;IPR051982	Tetratricopeptide repeat;Tetratricopeptide-like helical domain superfamily;Ciliary Assembly and Mitochondrial Import	GO:0006626;GO:0031072;GO:0005515;GO:0005739;GO:0005829	K19870	Brite Hierarchies	Protein families: signaling and cellular processes	Cilium and associated proteins	SPAG1; sperm-associated antigen 1	NA	NA	X	3342.13	-0.000314934	0.049625	0.977885	0.985023	SHIKI_00955	NA	NA	NA	NA	NA	NO		25400.4	0.0352336	0.0901457	0.467165
	Orysur_g13133	-0.727559	0.00359145	0.100355	ns	IPR002168;IPR029058;IPR019819;IPR002018	Carboxylesterase type B, conserved site;Alpha/Beta hydrolase fold;Carboxylesterase, type B;Lipase, GDXG, putative histidine active site	GO:0016787	K01050	Not Included in Pathway or Brite	Unclassified: metabolism	Enzymes with EC numbers	BCHE; cholinesterase	NA	NA	X	Orysur_g4513	0.933374	0.00961247	0.427227	ns	IPR002524;IPR027469;IPR036837	Cation efflux protein;Cation efflux transmembrane domain superfamily;Cation efflux protein, cytoplasmic domain superfamily	GO:0006812;GO:0006882;GO:0005385;GO:0008324;GO:0010312;GO:0071577;GO:0055085;GO:0016020	K14688	Organismal Systems	Digestive system	Mineral absorption	SLC30A1, ZNT1; solute carrier family 30 (zinc transporter), member 1	NA	NA	X	10216.9	-0.0202974	0.0558001	0.25761	0.634069	SHIKI_00960	NA	NA	NA	NA	NA	NO		14821.4	-0.0352037	0.0651679	0.463062
	Orysur_g10976	2.0357	0.00359453	0.100355	ns				NA	NA	NA	NA	NA	NA	NA	X	Orysur_g11987	1.71289	0.00972133	0.429582	ns	IPR028460;IPR045266;IPR024548;IPR036939;IPR000323;IPR008977;IPR005018;IPR000945;IPR014784	Dopamine beta-hydroxylase-like;Tyramine beta-hydroxylase/Dopamine beta-hydroxylase;PHM/PNGase F domain superfamily;DOMON domain;Copper type II, ascorbate-dependent monooxygenase, N-terminal;Copper type II, ascorbate-dependent monooxygenase-like, C-terminal;Copper type II ascorbate-dependent monooxygenase, C-terminal;Copper-dependent monooxygenases, DOMON domain;Copper type II, ascorbate-dependent…	GO:0042421;GO:0003824;GO:0042420;GO:0006589;GO:0005507;GO:0004497;GO:0030667;GO:0005615;GO:0016715;GO:0004500	NA	NA	NA	NA	NA	NA	NA	X	22887.5	-0.0118983	0.0444064	0.647558	0.880424	SHIKI_00965	NA	NA	NA	NA	NA	NO		2910.94	-0.0383392	0.0688879	0.454132
	Orysur_g11178	1.27107	0.00359742	0.100355	ns				NA	NA	NA	NA	NA	NA	NA	X	Orysur_g4525	-2.12506	0.00989083	0.434575	ns	IPR010935;IPR027417;IPR036277;IPR024704;IPR003395;IPR027120	RecF/RecN/SMC, N-terminal;P-loop containing nucleoside triphosphate hydrolase;Structural maintenance of chromosomes protein;Smc2, ATP-binding cassette domain;SMCs flexible hinge;SMCs flexible hinge superfamily	GO:0051276;GO:0016887;GO:0005515;GO:0005694;GO:0005524	K06674	Cellular Processes	Cell growth and death	Cell cycle - yeast	SMC2; structural maintenance of chromosome 2	NA	NA	X	79210.5	0.00369416	0.0485888	0.866506	0.938867	SHIKI_00970	NA	NA	NA	NA	NA	NO		10890.5	-0.0370093	0.0641477	0.463393
	Orysur_g5987	-1.45124	0.00369411	0.102686	ns	IPR032675;IPR003591;IPR050541;IPR001611	Leucine-rich repeat domain superfamily;Leucine-rich repeat and transmembrane domain-containing protein;Leucine-rich repeat, typical subtype;Leucine-rich repeat	GO:0005886;GO:0005515	NA	NA	NA	NA	NA	NA	NA	X	Orysur_g5033	0.974767	0.0101504	0.443444	ns	IPR007229;IPR041619;IPR013785;IPR040727;IPR041525;IPR036068;IPR006405	Nicotinate phosphoribosyltransferase pncB-type;Aldolase-type TIM barrel;Nicotinate phosphoribosyltransferase-like, C-terminal;Nicotinate/nicotinamide phosphoribosyltransferase;Nicotinate phosphoribosyltransferase family;Nicotinate phosphoribosyltransferase C-terminal domain;Nicotinate phosphoribosyltransferase, N-terminal domain	GO:0005829;GO:0009435;GO:0034355;GO:0004516	K00763	Metabolism	Metabolism of cofactors and vitamins	Nicotinate and nicotinamide metabolism	pncB, NAPRT1; nicotinate phosphoribosyltransferase	NA	NA	X	112504	-0.00380538	0.0474464	0.864945	0.938867	SHIKI_00980	NA	NA	NA	NA	NA	NO		9343.01	0.0352991	0.0557273	0.457267
	Orysur_g4922	-0.710833	0.00372912	0.103291	ns	IPR015875;IPR001093;IPR000644;IPR005990;IPR013785	IMP dehydrogenase / GMP reductase, conserved site;Aldolase-type TIM barrel;CBS domain;Inosine-5'-monophosphate dehydrogenase;IMP dehydrogenase/GMP reductase	GO:0005737;GO:0003824;GO:0006183;GO:0003938;GO:0016491;GO:0006164	K00088	Metabolism	Nucleotide metabolism	Purine metabolism	IMPDH, guaB; IMP dehydrogenase	NA	NA	X	Orysur_g2572	-2.46019	0.0102325	0.444506	ns	IPR000804;IPR011012;IPR022775;IPR016635;IPR027156	Clathrin adaptor complex, small chain;Adaptor protein complex, sigma subunit;AP-2 complex subunit sigma;Longin-like domain superfamily;AP complex, mu/sigma subunit	GO:0015031;GO:0016192;GO:0006886;GO:0035615;GO:0030122;GO:0030117;GO:0072583	K11827	Cellular Processes	Transport and catabolism	Endocytosis	AP2S1; AP-2 complex subunit sigma-1	NA	NA	X	247280	0.0157621	0.0473133	0.537641	0.844578	SHIKI_00985	K03553	Genetic Information Processing	Replication and repair	Homologous recombination	recA; recombination protein RecA	NO		49428.5	-0.037306	0.0882753	0.456886
	Orysur_g3108	1.50377	0.0039276	0.108067	ns	IPR037274;IPR001841;IPR017921;IPR013083;IPR037275;IPR008913	Zinc finger, CHY-type superfamily;Zinc finger, CTCHY-type superfamily;Zinc finger, CTCHY-type;Zinc finger, RING/FYVE/PHD-type;Zinc finger, CHY-type;Zinc finger, RING-type	GO:0061630;GO:0005634;GO:0008270;GO:0016567;GO:0006511	K10144	Genetic Information Processing	Folding, sorting and degradation	Ubiquitin mediated proteolysis	RCHY1, PIRH2; RING finger and CHY zinc finger domain-containing protein 1	NA	NA	X	Orysur_g12994	2.21691	0.0107803	0.463203	ns	IPR002557;IPR036508;IPR052976	Scoloptoxin-like;Chitin binding domain superfamily;Chitin binding domain	GO:0008061;GO:0005576	NA	NA	NA	NA	NA	NA	NA	X	67993	0.019387	0.0539157	0.342605	0.72064	SHIKI_00990	K03086	Cellular Processes	Cell motility	Flagellar assembly	rpoD; RNA polymerase primary sigma factor	NO		186908	-0.0372803	0.0834147	0.471524
	Orysur_g5320	-1.07847	0.00394246	0.108067	ns	IPR003726;IPR017226;IPR051486;IPR036589	Homocysteine-binding domain superfamily;Betaine-homocysteine S-methyltransferase, BHMT;Homocysteine S-methyltransferase;Homocysteine-binding domain	GO:0033528;GO:0008270;GO:0008168;GO:0009086;GO:0008898	K00547	Metabolism	Amino acid metabolism	Cysteine and methionine metabolism	mmuM, BHMT2; homocysteine S-methyltransferase	NA	NA	X	Orysur_g12520	2.60426	0.0108049	0.463203	ns	IPR009003;IPR018114;IPR033116;IPR050430;IPR043504;IPR001254;IPR001314	Peptidase S1, PA clan, chymotrypsin-like fold;Peptidase S1A, chymotrypsin family;Peptidase S1 family serine proteases;Serine proteases, trypsin family, serine active site;Serine proteases, trypsin family, histidine active site;Serine proteases, trypsin domain;Peptidase S1, PA clan	GO:0004252;GO:0006508	K20752	Brite Hierarchies	Protein families: metabolism	Peptidases and inhibitors	E3.4.21.49; hypodermin C	NA	NA	X	83421.3	-0.0119371	0.0425639	0.655948	0.887158	SHIKI_00995	K00962	Genetic Information Processing	Folding, sorting and degradation	RNA degradation	pnp, PNPT1; polyribonucleotide nucleotidyltransferase	NO		150275	0.032796	0.0936203	0.473278
	Orysur_g8796	1.52595	0.00394572	0.108067	ns	IPR000611;IPR017452;IPR000276	GPCR, rhodopsin-like, 7TM;Neuropeptide Y receptor family;G protein-coupled receptor, rhodopsin-like	GO:0004930;GO:0004983;GO:0043005;GO:0007186;GO:0005886;GO:0016020;GO:0008188;GO:0042923	NA	NA	NA	NA	NA	NA	NA	X	Orysur_g1982	1.90923	0.0108436	0.463203	ns	IPR001442;IPR050938;IPR036954;IPR008160;IPR016187	Collagen triple helix repeat;Collagen IV, non-collagenous domain superfamily;C-type lectin fold;Collagen IV, non-collagenous;Collagen and Collagen-like Structural Proteins	GO:0005201;GO:0005581	K06237	Environmental Information Processing	Signal transduction	PI3K-Akt signaling pathway	COL4A; collagen type IV alpha	NA	NA	X	5134.54	-0.00445563	0.0455028	0.862035	0.938867	SHIKI_01000	NA	NA	NA	NA	NA	NO		2891.78	-0.0299664	0.0930864	0.481096
	Orysur_g6024	-0.994926	0.00395687	0.108067	ns	IPR036259;IPR020846;IPR003663;IPR050549;IPR005828	Major Facilitator Superfamily Trehalose Transporter;Major facilitator, sugar transporter-like;MFS transporter superfamily;Major facilitator superfamily domain;Sugar/inositol transporter	GO:0016020;GO:0055085;GO:0022857	NA	NA	NA	NA	NA	NA	NA	X	Orysur_g11617	2.10614	0.0110091	0.465199	ns				NA	NA	NA	NA	NA	NA	NA	X	13344.1	-0.0377972	0.0534071	0.189537	0.581247	SHIKI_01005	K02884	Genetic Information Processing	Translation	Ribosome	RP-L19, MRPL19, rplS; large subunit ribosomal protein L19	NO		6608.57	-0.0345207	0.0902521	0.48003
	Orysur_g12898	1.00589	0.00405454	0.110349	ns	IPR013087;IPR036236	Zinc finger C2H2-type;Zinc finger C2H2 superfamily	GO:0000978;GO:0006357;GO:0000981	K09203	Environmental Information Processing	Signal transduction	Apelin signaling pathway	EGR1; early growth response protein 1	NA	NA	X	Orysur_g7871	1.47161	0.0110611	0.465199	ns	IPR039932;IPR036058;IPR002350	Kazal domain;Kazal domain superfamily;Serine protease inhibitor Kazal-type 4-like	GO:0004867;GO:0005515	NA	NA	NA	NA	NA	NA	NA	X	5194.15	-0.0698475	0.0893907	0.0472432	0.313424	SHIKI_01010	K03744	Not Included in Pathway or Brite	Poorly characterized	General function prediction only	lemA; LemA protein	NO		6576.84	0.0327419	0.0911809	0.484813
	Orysur_g2674	1.2061	0.00409392	0.110705	ns	IPR036291;IPR002347;IPR020904	Short-chain dehydrogenase/reductase, conserved site;Short-chain dehydrogenase/reductase SDR;NAD(P)-binding domain superfamily	GO:0016491	K15890	Metabolism	Metabolism of terpenoids and polyketides	Terpenoid backbone biosynthesis	FOHSDR; NADP+-dependent farnesol dehydrogenase	NA	NA	X	Orysur_g7053	-0.78614	0.0110718	0.465199	ns				NA	NA	NA	NA	NA	NA	NA	X	37127	0.0260752	0.0496181	0.338796	0.719291	SHIKI_01015	K01885	Metabolism	Metabolism of cofactors and vitamins	Porphyrin metabolism	EARS, gltX; glutamyl-tRNA synthetase	NO		39773	-0.0346651	0.069452	0.491005
	Orysur_g8213	-0.892753	0.00409599	0.110705	ns	IPR017972;IPR002403;IPR036396;IPR050196;IPR001128	Cytochrome P450 Monooxygenases;Cytochrome P450;Cytochrome P450, E-class, group IV;Cytochrome P450, conserved site;Cytochrome P450 superfamily	GO:0016705;GO:0004497;GO:0020037;GO:0005506	K15001	Brite Hierarchies	Protein families: metabolism	Cytochrome P450	CYP4; cytochrome P450 family 4	NA	NA	X	Orysur_g12065	-0.776944	0.0113645	0.474902	ns	IPR001611;IPR003591;IPR032675;IPR025875;IPR050576	Leucine rich repeat 4;Leucine-rich repeat;Ciliary and flagellar integrity-associated protein;Leucine-rich repeat domain superfamily;Leucine-rich repeat, typical subtype	GO:0005515	K17550	Brite Hierarchies	Protein families: metabolism	Protein phosphatases and associated proteins	PPP1R7, SDS22; protein phosphatase 1 regulatory subunit 7	NA	NA	X	1849	-0.0112115	0.0482368	0.601724	0.873987	SHIKI_01025	K02503	Brite Hierarchies	Protein families: genetic information processing	Transfer RNA biogenesis	HINT1_2, hinT, hit; histidine triad (HIT) family protein	NO		15868.9	0.0274377	0.0937008	0.502035
	Orysur_g4914	-0.72748	0.00412045	0.110982	ns				NA	NA	NA	NA	NA	NA	NA	X	Orysur_g10709	1.0229	0.0120867	0.499889	ns	IPR054714;IPR043458;IPR017978	GPR158/179, extracellular domain;GPCR family 3, C-terminal;G-protein coupled receptor 158/179	GO:0004930;GO:0007186;GO:0016020	K08469	Brite Hierarchies	Protein families: signaling and cellular processes	G protein-coupled receptors	GPR158; G protein-coupled receptor 158	NA	NA	X	12395.8	-0.0344668	0.0545933	0.233331	0.62974	SHIKI_01030	K03624	Brite Hierarchies	Protein families: genetic information processing	Transcription machinery	greA; transcription elongation factor GreA	NO		9475.52	0.019376	0.0999673	0.497776
	Orysur_g1560	-1.2476	0.00413664	0.111035	ns	IPR045249;IPR027806	Harbinger transposase-derived nuclease domain;Putative nuclease HARBI1-like	""	NA	NA	NA	NA	NA	NA	NA	X	Orysur_g6274	-1.4866	0.0120925	0.499889	ns	IPR036850;IPR006602;IPR034907;IPR037993	Nucleoside diphosphate kinase-like domain;Nucleoside diphosphate kinase-like domain superfamily;NDPK7, second NDPk domain;DM10 domain	GO:0005813;GO:0005879	K00940	Metabolism	Nucleotide metabolism	Purine metabolism	ndk, NME; nucleoside-diphosphate kinase	NA	NA	X	27894.8	-0.0421906	0.0472897	0.169843	0.581247	SHIKI_01035	K03977	Brite Hierarchies	Protein families: genetic information processing	Ribosome biogenesis	engA, der; GTPase	NO		4830.56	-0.0349377	0.0842818	0.494889
	Orysur_g12078	0.587608	0.00425972	0.113948	ns	IPR000687;IPR018934;IPR051272;IPR011009;IPR017406;IPR018935	RIO kinase;RIO-type Ser/Thr kinase;Protein kinase-like domain superfamily;RIO-type domain;Serine/threonine-protein kinase Rio3;RIO kinase, conserved site	GO:0003824;GO:0006468;GO:0005524;GO:0004674	K08872	Brite Hierarchies	Protein families: metabolism	Protein kinases	RIOK3, SUDD; RIO kinase 3	NA	NA	X	Orysur_g6184	0.769565	0.0121891	0.501186	ns	IPR008949;IPR000092;IPR039702;IPR033749	Polyprenyl synthetase, conserved site;Farnesyl pyrophosphate synthase-like;Isoprenoid synthase domain superfamily;Polyprenyl synthetase-like	GO:0004659;GO:0004161;GO:0045337;GO:0004337;GO:0008299;GO:0005737;GO:0016765	K00787	Metabolism	Metabolism of terpenoids and polyketides	Terpenoid backbone biosynthesis	FDPS; farnesyl diphosphate synthase	NA	NA	X	24171.8	-0.0333911	0.0516304	0.243368	0.62974	SHIKI_01045	K03665	Brite Hierarchies	Protein families: genetic information processing	Ribosome biogenesis	hflX; GTPase	NO		7729.74	-0.0315075	0.0925318	0.501219
	Orysur_g1432	0.685961	0.00427605	0.113994	ns	IPR036259;IPR020846;IPR051717;IPR024989	Major facilitator superfamily MFSD6;Major facilitator superfamily associated domain;MFS transporter superfamily;Major facilitator superfamily domain	GO:0022857;GO:0016020	NA	NA	NA	NA	NA	NA	NA	X	Orysur_g2657	1.42869	0.012345	0.504896	ns	IPR000674;IPR016166;IPR036856;IPR046867;IPR036010;IPR001041;IPR016208;IPR016169;IPR002346;IPR037165;IPR036884;IPR005107;IPR008274;IPR002888;IPR006058;IPR036683;IPR036318;IPR012675	Aldehyde oxidase/xanthine dehydrogenase, second molybdopterin binding domain;2Fe-2S ferredoxin-like superfamily;2Fe-2S ferredoxin, iron-sulphur binding site;2Fe-2S ferredoxin-type iron-sulfur binding domain;Aldehyde oxidase/xanthine dehydrogenase, molybdopterin binding domain superfamily;Molybdopterin dehydrogenase, FAD-binding;[2Fe-2S]-binding;Aldehyde oxidase/xanthine dehydrogenase, a/b hammerh…	GO:0071949;GO:0051537;GO:0016491;GO:0051536;GO:0050660;GO:0046872;GO:0005506	K00106	Metabolism	Nucleotide metabolism	Purine metabolism	XDH; xanthine dehydrogenase/oxidase	NA	NA	X	15174	-0.0508565	0.0561353	0.116481	0.527027	SHIKI_01050	K17686	Environmental Information Processing	Signal transduction	MAPK signaling pathway - plant	copA, ctpA, ATP7; P-type Cu+ transporter	NO		9108.54	-0.0315308	0.0917614	0.497495
	Orysur_g7090	-0.857677	0.00434526	0.11532	ns	IPR020846;IPR036259;IPR005828	MFS transporter superfamily;Major facilitator superfamily domain;Major facilitator, sugar transporter-like	GO:0022857;GO:0055085;GO:0016020	NA	NA	NA	NA	NA	NA	NA	X	Orysur_g7176	2.68548	0.0125281	0.509675	ns	IPR006170;IPR036728	Pheromone/general odorant binding protein superfamily;Pheromone/general odorant binding protein	GO:0005549	NA	NA	NA	NA	NA	NA	NA	X	995.84	0.00121601	0.0499427	0.944947	0.980471	SHIKI_01055	NA	NA	NA	NA	NA	NO		4205.36	0.0319329	0.0896307	0.50849
	Orysur_g7398	-1.62021	0.00435533	0.11532	ns	IPR015683;IPR001320;IPR019594;IPR001508;IPR001828;IPR028082	Periplasmic binding protein-like I;Ionotropic glutamate receptor, L-glutamate and glycine-binding domain;Receptor, ligand binding region;Ionotropic glutamate receptor, C-terminal;Ionotropic glutamate receptor;Ionotropic glutamate receptor, metazoa	GO:0015276;GO:0038023;GO:0005216;GO:0016020;GO:0006811	K05313	Brite Hierarchies	Protein families: signaling and cellular processes	Ion channels	GRIN; glutamate receptor, ionotropic, invertebrate	NA	NA	X	Orysur_g6844	1.59635	0.0127543	0.515201	ns				NA	NA	NA	NA	NA	NA	NA	X	76553.6	0.0437345	0.0629661	0.132022	0.539448	SHIKI_01060	K15862	Metabolism	Energy metabolism	Oxidative phosphorylation	ccoNO; cytochrome c oxidase cbb3-type subunit I/II	NO		9711.31	0.0339886	0.0794642	0.506646
	Orysur_g2292	1.23087	0.00441185	0.116422	ns	IPR035897;IPR000483;IPR000372;IPR003591;IPR032675;IPR000157;IPR001611	Leucine-rich repeat;Toll/interleukin-1 receptor homology (TIR) domain;Leucine-rich repeat domain superfamily;Cysteine-rich flanking region, C-terminal;Leucine-rich repeat N-terminal domain;Leucine-rich repeat, typical subtype;Toll/interleukin-1 receptor homology (TIR) domain superfamily	GO:0007165;GO:0005515	NA	NA	NA	NA	NA	NA	NA	X	Orysur_g4232	-1.01892	0.0128377	0.515201	ns	IPR002018;IPR029058;IPR019826	Carboxylesterase, type B;Alpha/Beta hydrolase fold;Carboxylesterase type B, active site	""	K01044	Metabolism	Xenobiotics biodegradation and metabolism	Drug metabolism - other enzymes	CES1; carboxylesterase 1	NA	NA	X	14426.5	0.0197568	0.0475922	0.454418	0.791912	SHIKI_01065	K00406	Metabolism	Energy metabolism	Oxidative phosphorylation	ccoP; cytochrome c oxidase cbb3-type subunit III	NO		7750	-0.0321393	0.0686525	0.532004
	Orysur_g4449	1.69742	0.00442928	0.116489	ns	IPR056771;IPR042201;IPR011989;IPR015425;IPR014768;IPR016024	Armadillo-type fold;Formin, FH2 domain;Armadillo-like helical;FHOD1/3-like, FH3 domain;Formin, FH2 domain superfamily;Rho GTPase-binding/formin homology 3 (GBD/FH3) domain	GO:0005737;GO:0005856;GO:0030866;GO:0051015	NA	NA	NA	NA	NA	NA	NA	X	Orysur_g1147	1.53379	0.0129093	0.515201	ns	IPR001424;IPR024134;IPR036423	Superoxide dismutase, copper/zinc binding domain;Superoxide dismutase-like, copper/zinc binding domain superfamily;Superoxide dismutase (Cu/Zn) / superoxide dismutase copper chaperone	GO:0046872;GO:0005507;GO:0006801	K04565	Cellular Processes	Transport and catabolism	Peroxisome	SOD1; superoxide dismutase, Cu-Zn family	NA	NA	X	1339.41	0.00515201	0.0504643	0.788955	0.903534	SHIKI_01070	NA	NA	NA	NA	NA	NO		232550	0.0261936	0.094743	0.532442
	Orysur_g8592	-0.532177	0.00461653	0.121006	ns	IPR013786;IPR009075;IPR046373;IPR006089;IPR036250;IPR050741;IPR037069;IPR006091;IPR009100	Acyl-CoA dehydrogenase/oxidase, N-terminal and middle domain superfamily;Acyl-CoA dehydrogenase;Acyl-CoA dehydrogenase/oxidase, C-terminal;Acyl-CoA dehydrogenase/oxidase, N-terminal domain superfamily;Acyl-CoA oxidase/dehydrogenase, middle domain;Acyl-CoA dehydrogenase/oxidase, N-terminal;Acyl-CoA oxidase/dehydrogenase, middle domain superfamily;Acyl-CoA dehydrogenase-like, C-terminal;Acyl-CoA de…	GO:0016627;GO:0003995;GO:0005737;GO:0005739;GO:0051793;GO:0050660;GO:0070991	K00249	Metabolism	Lipid metabolism	Fatty acid degradation	ACADM, acd; acyl-CoA dehydrogenase	NA	NA	X	Orysur_g1373	1.481	0.0129319	0.515201	ns	IPR001548	Peptidase M2, peptidyl-dipeptidase A	GO:0006508;GO:0005886;GO:0008241;GO:0008237;GO:0016020	K01283	Organismal Systems	Endocrine system	Renin secretion	ACE, CD143; peptidyl-dipeptidase A	NA	NA	X	23267.3	0.124754	0.0842601	0.010765	0.204778	SHIKI_01080	K11754	Metabolism	Metabolism of cofactors and vitamins	Folate biosynthesis	folC; dihydrofolate synthase / folylpolyglutamate synthase	NO		46730.9	-0.0310095	0.0867356	0.530708
	Orysur_g10914	-1.28535	0.00479415	0.125241	ns	IPR050173;IPR027417;IPR044726;IPR003593;IPR017871;IPR011527;IPR036640;IPR003439;IPR044746	ABC transporter type 1, transmembrane domain superfamily;ATP-binding cassette transporter C-like;ABC transporter type 1, transmembrane domain;ABC transporter C family, six-transmembrane helical domain 1;ABC transporter C family, six-transmembrane helical domain 2;P-loop containing nucleoside triphosphate hydrolase;ABC transporter-like, ATP-binding domain;ABC transporter-like, conserved site;AAA+ …	GO:0016020;GO:0042626;GO:0055085;GO:0005524;GO:0016887;GO:0140359	NA	NA	NA	NA	NA	NA	NA	X	Orysur_g10869	0.799956	0.0131855	0.522593	ns	IPR020082;IPR042172;IPR036291;IPR000043;IPR015878	NAD(P)-binding domain superfamily;S-adenosyl-L-homocysteine hydrolase, conserved site;S-adenosyl-L-homocysteine hydrolase, NAD binding domain;Adenosylhomocysteinase-like superfamily;Adenosylhomocysteinase-like	GO:0033353;GO:0005829;GO:0004013	K01251	Metabolism	Amino acid metabolism	Cysteine and methionine metabolism	AHCY, ahcY; adenosylhomocysteinase	NA	NA	X	3247.74	0.0624049	0.0722253	0.0698775	0.381753	SHIKI_01085	NA	NA	NA	NA	NA	NO		1378.34	-0.0158297	0.100184	0.52827
	Orysur_g3030	0.560074	0.0048574	0.12647	ns	IPR000837;IPR046347;IPR004827;IPR004826	AP-1 transcription factor;Basic-leucine zipper domain;Basic-leucine zipper domain superfamily;Basic leucine zipper domain, Maf-type	GO:0006357;GO:0000981;GO:0003700;GO:0003677;GO:0005634;GO:0006355;GO:0000978	K09031	Environmental Information Processing	Signal transduction	MAPK signaling pathway - fly	FOSLN; fos-like antigen, invertebrate	NA	NA	X	Orysur_g11212	1.27691	0.0135326	0.533602	ns	IPR011074;IPR036273;IPR036865;IPR001251	CRAL-TRIO lipid binding domain superfamily;CRAL-TRIO lipid binding domain;CRAL/TRIO, N-terminal domain;CRAL/TRIO, N-terminal domain superfamily	GO:0016020;GO:1902936	NA	NA	NA	NA	NA	NA	NA	X	11529.4	-0.0370426	0.0521437	0.209439	0.614948	SHIKI_01090	K04075	Brite Hierarchies	Protein families: genetic information processing	Transfer RNA biogenesis	tilS, mesJ; tRNA(Ile)-lysidine synthase	NO		27619.3	0.0298021	0.0919846	0.517751
	Orysur_g10525	-1.64052	0.00490995	0.127414	ns	IPR040350	Transmembrane protein 272	""	NA	NA	NA	NA	NA	NA	NA	X	Orysur_g13026	0.981552	0.0139765	0.54721	ns	IPR036396;IPR002401;IPR001128;IPR017972;IPR050476	Cytochrome P450, conserved site;Insect Cytochrome P450 Detoxification;Cytochrome P450, E-class, group I;Cytochrome P450;Cytochrome P450 superfamily	GO:0020037;GO:0016705;GO:0004497;GO:0005506	K14999	Brite Hierarchies	Protein families: metabolism	Cytochrome P450	CYP6; cytochrome P450 family 6	NA	NA	X	36813.4	0.00197318	0.0446442	0.939896	0.978911	SHIKI_01095	K00891	Metabolism	Amino acid metabolism	Phenylalanine, tyrosine and tryptophan biosynthesis	aroK, aroL; shikimate kinase	NO		10729.5	0.0330663	0.0775493	0.528025
	Orysur_g9467	4.30101	0.00493594	0.127664	ns	IPR013201;IPR038765;IPR039417;IPR000668;IPR013128;IPR000169;IPR025661	Cysteine peptidase, cysteine active site;Papain-like cysteine peptidase superfamily;Cathepsin propeptide inhibitor domain (I29);Peptidase C1A;Cysteine peptidase, asparagine active site;Peptidase C1A, papain C-terminal;Papain-like cysteine endopeptidase	GO:0006508;GO:0008234	K01365	Cellular Processes	Transport and catabolism	Phagosome	CTSL; cathepsin L	NA	NA	X	Orysur_g9681	1.19601	0.0140254	0.54721	ns	IPR047819;IPR036412;IPR044492;IPR023298;IPR023299;IPR001757;IPR023214;IPR018303;IPR008250;IPR006544	P-type ATPase, subfamily V;P-type ATPase, cytoplasmic domain N;P5B-type ATPase, N-terminal;P-type ATPase;P-type ATPase, A domain superfamily;HAD-like superfamily;P-type ATPase, haloacid dehalogenase domain;P-type ATPase, transmembrane domain superfamily;P-type ATPase, phosphorylation site;HAD superfamily	GO:0005524;GO:0019829;GO:0140358;GO:1902047;GO:0016020;GO:0006874;GO:0016887;GO:0000166;GO:0055085;GO:0015203;GO:0005215	K14951	Not Included in Pathway or Brite	Unclassified: metabolism	Enzymes with EC numbers	ATP13A3_4_5; cation-transporting P-type ATPase 13A3/4/5	NA	NA	X	11322.8	0.0432025	0.0489855	0.164154	0.581247	SHIKI_01110	K01883	Genetic Information Processing	Translation	Aminoacyl-tRNA biosynthesis	CARS, cysS; cysteinyl-tRNA synthetase	NO		14954.3	0.0305553	0.0633879	0.533311
	Orysur_g8194	-2.78693	0.00501708	0.129335	ns	IPR050173;IPR017871;IPR011527;IPR003439;IPR036640;IPR003593;IPR044726;IPR027417;IPR044746	ATP-binding cassette transporter C-like;ABC transporter type 1, transmembrane domain;ABC transporter type 1, transmembrane domain superfamily;ABC transporter C family, six-transmembrane helical domain 1;ABC transporter C family, six-transmembrane helical domain 2;ABC transporter-like, ATP-binding domain;AAA+ ATPase domain;P-loop containing nucleoside triphosphate hydrolase;ABC transporter-like, c…	GO:0016020;GO:0016887;GO:0140359;GO:0055085;GO:0005524;GO:0042626	K05673	Environmental Information Processing	Membrane transport	ABC transporters	ABCC4; ATP-binding cassette, subfamily C (CFTR/MRP), member 4	NA	NA	X	Orysur_g3317	2.64133	0.0140912	0.54721	ns	IPR002213;IPR050271;IPR035595	UDP-glucuronosyl/UDP-glucosyltransferase;UDP-glycosyltransferase;UDP-glycosyltransferase family, conserved site	GO:0008194	K00699	Metabolism	Carbohydrate metabolism	Pentose and glucuronate interconversions	UGT; glucuronosyltransferase	NA	NA	X	18654.7	0.0614889	0.0632004	0.0764605	0.391868	SHIKI_01115	K01881	Genetic Information Processing	Translation	Aminoacyl-tRNA biosynthesis	PARS, proS; prolyl-tRNA synthetase	NO		31362.8	-0.0294321	0.0907116	0.527582
	Orysur_g2958	0.85464	0.005113	0.131374	ns	IPR003892;IPR013083;IPR040675;IPR001841	Zinc finger, RING/FYVE/PHD-type;Ubiquitin system component CUE;E3 ubiquitin-protein ligase AMFR, Ube2g2-binding region;Zinc finger, RING-type	GO:0005783;GO:0030968;GO:0016567;GO:0070936;GO:0061630;GO:0006511;GO:0000151;GO:0005829;GO:0043130	K10636	Genetic Information Processing	Folding, sorting and degradation	Protein processing in endoplasmic reticulum	AMFR, GP78; E3 ubiquitin-protein ligase AMFR	NA	NA	X	Orysur_g9416	0.767803	0.01423	0.549822	ns	IPR003591;IPR001611;IPR050541;IPR026906;IPR032675	Leucine-rich repeat and transmembrane domain-containing protein;BspA-type LRR region;Leucine-rich repeat, typical subtype;Leucine-rich repeat;Leucine-rich repeat domain superfamily	GO:0005886;GO:0005515	NA	NA	NA	NA	NA	NA	NA	X	5991.53	0.0244628	0.052309	0.319284	0.711625	SHIKI_01120	K01159	Genetic Information Processing	Replication and repair	Homologous recombination	ruvC; crossover junction endodeoxyribonuclease RuvC	NO		25156.6	-0.0256907	0.0945501	0.53609
	Orysur_g7049	1.28828	0.00521449	0.132635	ns	IPR036875;IPR001878	Zinc finger, CCHC-type superfamily;Zinc finger, CCHC-type	GO:0003676;GO:0008270	NA	NA	NA	NA	NA	NA	NA	X	Orysur_g3965	1.93231	0.0145049	0.557042	ns				NA	NA	NA	NA	NA	NA	NA	X	23487	0.0445292	0.06015	0.140726	0.539448	SHIKI_01125	NA	NA	NA	NA	NA	NO		2233.25	-0.0314629	0.0771578	0.538976
	Orysur_g11053	0.931176	0.00523799	0.132635	ns	IPR011993;IPR051133;IPR033930;IPR006020	PTB/PI domain;FAM43A/B, phosphotyrosine-binding domain;Adapter and Engulfment Domain-Containing Protein;PH-like domain superfamily	""	NA	NA	NA	NA	NA	NA	NA	X	Orysur_g6869	-1.16556	0.0145618	0.557042	ns	IPR025254;IPR051885	Coiled-coil domain-containing protein involved in ciliogenesis;CCDC113/CCDC96, coiled-coil	GO:0036064;GO:0005930;GO:0060271	NA	NA	NA	NA	NA	NA	NA	X	32544.5	0.0512049	0.0546992	0.120551	0.532552	SHIKI_01160	K01810	Metabolism	Carbohydrate metabolism	Glycolysis / Gluconeogenesis	GPI, pgi; glucose-6-phosphate isomerase	NO		2113.84	0.0313	0.080603	0.546177
	Orysur_g6861	1.38937	0.00524162	0.132635	ns	IPR011990;IPR019734;IPR019544;IPR051730	Nuclear autoantigenic sperm protein-like;Tetratricopeptide repeat;Tetratricopeptide-like helical domain superfamily;Tetratricopeptide, SHNi-TPR domain	GO:0006335;GO:0005515;GO:0042393;GO:0005654;GO:0034080	K11291	Brite Hierarchies	Protein families: genetic information processing	Chromosome and associated proteins	NASP; nuclear autoantigenic sperm protein	NA	NA	X	Orysur_g8135	1.47163	0.0149153	0.566422	ns	IPR036728;IPR006170	Pheromone/general odorant binding protein superfamily;Pheromone/general odorant binding protein	GO:0005549	NA	NA	NA	NA	NA	NA	NA	X	7517.73	0.0451305	0.0534716	0.139652	0.539448	SHIKI_01165	K00174	Metabolism	Carbohydrate metabolism	Glycolysis / Gluconeogenesis	korA, oorA, oforA; 2-oxoglutarate/2-oxoacid ferredoxin oxidoreductase subunit alpha	NO		1541.13	0.031249	0.0733935	0.54653
	Orysur_g5940	3.73595	0.00524324	0.132635	ns				NA	NA	NA	NA	NA	NA	NA	X	Orysur_g9768	-1.24467	0.0149543	0.566422	ns				NA	NA	NA	NA	NA	NA	NA	X	9341.66	0.0342581	0.0534124	0.213829	0.621231	SHIKI_01170	K03593	Brite Hierarchies	Protein families: genetic information processing	Chromosome and associated proteins	mrp, NUBPL; ATP-binding protein involved in chromosome partitioning	NO		42753.5	-0.0340916	0.08402	0.556586
	Orysur_g11363	1.64727	0.00524698	0.132635	ns	IPR031847;IPR036034;IPR001478;IPR050604;IPR006643;IPR001781	Zinc finger, LIM-type;PDZ superfamily;Zasp-like motif;PDZ and LIM domain-containing;PDZ and LIM domain protein 1-4/Zasp-like, middle domain;PDZ domain	GO:0051371;GO:0001725;GO:0030018;GO:0031941;GO:0030036;GO:0003779;GO:0005515;GO:0005912;GO:0061061	K19867	Cellular Processes	Cell motility	Cytoskeleton in muscle cells	PDLIM5_6_7; PDZ and LIM domain protein 5/6/7	NA	NA	X	Orysur_g12262	1.87063	0.015345	0.57837	ns	IPR014756;IPR039670;IPR003172	Immunoglobulin E-set;Sterol transport protein NPC2-like;MD-2-related lipid-recognition domain	GO:0015918;GO:0032934	K13443	Cellular Processes	Transport and catabolism	Lysosome	NPC2; Niemann-Pick C2 protein	NA	NA	X	18176.7	-0.0177138	0.0474312	0.491941	0.811944	SHIKI_01180	NA	NA	NA	NA	NA	NO		1496.34	-0.0309396	0.0762499	0.558497
	Orysur_g2681	1.19751	0.00532959	0.134074	ns				NA	NA	NA	NA	NA	NA	NA	X	Orysur_g10455	0.918931	0.015524	0.582264	ns	IPR014729;IPR041723;IPR045049;IPR004821	Cytidyltransferase-like domain;CTP:phosphocholine cytidylyltransferase domain;Rossmann-like alpha/beta/alpha sandwich fold;Choline-phosphate cytidylyltransferase Pcy1-like	GO:0031210;GO:0009058;GO:0004105;GO:0003824;GO:0006657	K00968	Metabolism	Lipid metabolism	Glycerophospholipid metabolism	PCYT1; choline-phosphate cytidylyltransferase	NA	NA	X	95043	0.0159531	0.0504895	0.485754	0.811944	SHIKI_01185	K03885	Metabolism	Energy metabolism	Oxidative phosphorylation	ndh; NADH:quinone reductase (non-electrogenic)	NO		6893.36	0.0248425	0.091348	0.570601
	Orysur_g4752	0.671745	0.00534713	0.134074	ns	IPR051740;IPR014720	Double-stranded RNA-binding domain-containing protein;Double-stranded RNA-binding domain	GO:0035418;GO:0007281;GO:1990124;GO:0043025;GO:0008298;GO:0098964;GO:0003729;GO:0005886;GO:0003725;GO:0010494;GO:0043005	NA	NA	NA	NA	NA	NA	NA	X	Orysur_g5925	-0.892442	0.0156084	0.582587	ns	IPR013024;IPR036568;IPR006840	Glutathione-specific gamma-glutamylcyclotransferase;Gamma-glutamyl cyclotransferase-like superfamily;Gamma-glutamyl cyclotransferase-like	GO:0061928;GO:0006751;GO:0005737	K07232	Metabolism	Metabolism of other amino acids	Glutathione metabolism	CHAC, chaC; glutathione-specific gamma-glutamylcyclotransferase	NA	NA	X	181606	0.0643259	0.102508	0.0301624	0.224995	SHIKI_01190	K01823	Metabolism	Metabolism of terpenoids and polyketides	Terpenoid backbone biosynthesis	idi, IDI; isopentenyl-diphosphate Delta-isomerase	NO		3746.72	-0.0294257	0.0893654	0.573589
	Orysur_g7162	-0.506682	0.00536234	0.134074	ns	IPR001356;IPR046333;IPR020479;IPR017970;IPR009057	Homeobox, conserved site;Homeobox protein Hox-A10/abdominal-B-like;Homeodomain, metazoa;Homedomain-like superfamily;Homeodomain	GO:0006357;GO:0003677;GO:0006355;GO:0000981;GO:0005634;GO:0000978	K09300	Brite Hierarchies	Protein families: genetic information processing	Transcription factors	ABDB; homeobox protein abdominal-B and related proteins	NA	NA	X	Orysur_g266	0.868714	0.0159326	0.589218	ns	IPR050331;IPR036236;IPR013087	Zinc finger C2H2-type;Zinc finger;Zinc finger C2H2 superfamily	GO:0005634;GO:0010468	NA	NA	NA	NA	NA	NA	NA	X	215928	0.0992542	0.0946965	0.024678	0.204778	SHIKI_01195	K01736	Metabolism	Amino acid metabolism	Phenylalanine, tyrosine and tryptophan biosynthesis	aroC; chorismate synthase	NO		1964.93	-0.0284899	0.0749282	0.582
	Orysur_g2883	-0.531445	0.00537256	0.134074	ns	IPR013083;IPR001841;IPR042496	Zinc finger, RING-type;Cell growth regulator with RING finger domain protein 1;Zinc finger, RING/FYVE/PHD-type	GO:0030308	NA	NA	NA	NA	NA	NA	NA	X	Orysur_g3135	1.12639	0.0159393	0.589218	ns	IPR004481;IPR044880;IPR004837	Sodium/potassium/calcium exchanger;NCX, central ion-binding domain superfamily;Sodium/calcium exchanger membrane region	GO:0006874;GO:0055085;GO:0005886;GO:0016020;GO:0070588;GO:0008273;GO:0005262	K13750	Brite Hierarchies	Protein families: signaling and cellular processes	Transporters	SLC24A2, NCKX2; solute carrier family 24 (sodium/potassium/calcium exchanger), member 2	NA	NA	X	33298.8	-0.00285255	0.0444443	0.908427	0.960635	SHIKI_01200	K00791	Metabolism	Metabolism of terpenoids and polyketides	Zeatin biosynthesis	miaA, TRIT1; tRNA dimethylallyltransferase	NO		5923.82	-0.0281157	0.076378	0.582211
	Orysur_g9120	-0.640185	0.00541713	0.134756	ns	IPR020846;IPR051717;IPR024989;IPR036259	Major facilitator superfamily associated domain;Major facilitator superfamily MFSD6;MFS transporter superfamily;Major facilitator superfamily domain	GO:0016020;GO:0022857	NA	NA	NA	NA	NA	NA	NA	X	Orysur_g2343	-1.39073	0.0161886	0.595571	ns	IPR027993	Protein of unknown function DUF4495	""	NA	NA	NA	NA	NA	NA	NA	X	20756.7	0.0167745	0.0488641	0.398941	0.761015	SHIKI_01205	NA	NA	NA	NA	NA	NO		8915.63	0.0196858	0.0973799	0.578089
	Orysur_g1075	-0.693095	0.0054658	0.135453	ns	IPR016066;IPR005844;IPR005845;IPR016055;IPR005846;IPR036900	Alpha-D-phosphohexomutase, alpha/beta/alpha domain I;Alpha-D-phosphohexomutase, alpha/beta/alpha I/II/III;Alpha-D-phosphohexomutase, alpha/beta/alpha domain III;Alpha-D-phosphohexomutase, alpha/beta/alpha domain II;Alpha-D-phosphohexomutase, conserved site;Alpha-D-phosphohexomutase, C-terminal domain superfamily	GO:0016868;GO:0008973;GO:0005634;GO:0006166;GO:0005975;GO:0000287	K01835	Metabolism	Carbohydrate metabolism	Glycolysis / Gluconeogenesis	pgm; phosphoglucomutase	NA	NA	X	Orysur_g11274	1.74778	0.0163439	0.597109	ns	IPR016181	Acyl-CoA N-acyltransferase	GO:0008080	NA	NA	NA	NA	NA	NA	NA	X	773374	0.0338386	0.0590404	0.184942	0.581247	SHIKI_01230	K02358	Organismal Systems	Environmental adaptation	Plant-pathogen interaction	tuf, TUFM; elongation factor Tu	NO		5466.6	-0.0282377	0.076458	0.585781
	Orysur_g9449	2.35276	0.00547986	0.135453	ns	IPR007007	Ninjurin	GO:0016020;GO:0007155;GO:0042246	NA	NA	NA	NA	NA	NA	NA	X	Orysur_g13340	1.45785	0.0164231	0.597109	ns	IPR020846;IPR050549;IPR005828;IPR036259	Major facilitator, sugar transporter-like;Major facilitator superfamily domain;MFS transporter superfamily;Major Facilitator Superfamily Trehalose Transporter	GO:0016020;GO:0022857;GO:0055085	K08145	Brite Hierarchies	Protein families: signaling and cellular processes	Transporters	SLC2A8, GLUT8; MFS transporter, SP family, solute carrier family 2 (facilitated glucose transporter), member 8	NA	NA	X	20357.8	-0.0339789	0.0532924	0.229921	0.62974	SHIKI_01240	K02601	Brite Hierarchies	Protein families: genetic information processing	Transcription machinery	nusG; transcription termination/antitermination protein NusG	NO		45198.8	0.0278152	0.0748599	0.593577
	Orysur_g11974	-3.20041	0.00557727	0.137141	ns	IPR027417;IPR000863	Sulfotransferase domain;P-loop containing nucleoside triphosphate hydrolase	GO:0008146	K01016	Metabolism	Lipid metabolism	Steroid hormone biosynthesis	SULT1E1, STE; estrone sulfotransferase	NA	NA	X	Orysur_g1162	0.971729	0.0164634	0.597109	ns	IPR026229	Vesicular, overexpressed in cancer, prosurvival protein 1	GO:0031090;GO:0030659	NA	NA	NA	NA	NA	NA	NA	X	28143.5	-0.121925	0.0888496	0.0125484	0.204778	SHIKI_01245	K02867	Genetic Information Processing	Translation	Ribosome	RP-L11, MRPL11, rplK; large subunit ribosomal protein L11	NO		105114	0.0262712	0.083565	0.602171
	Orysur_g9598	1.92665	0.00558327	0.137141	ns	IPR002159	CD36 family	GO:0005737;GO:0005044;GO:0016020	NA	NA	NA	NA	NA	NA	NA	X	Orysur_g10816	0.685808	0.0166035	0.597536	ns	IPR038702;IPR000402	Sodium/potassium-transporting ATPase subunit beta;Sodium/potassium-transporting ATPase subunit beta superfamily	GO:0036376;GO:0001671;GO:1990573;GO:0006813;GO:0005890;GO:0030007;GO:0006814;GO:0006883	K01540	Environmental Information Processing	Signal transduction	cAMP signaling pathway	ATP1B, CD298; sodium/potassium-transporting ATPase subunit beta	NA	NA	X	15058.3	-0.0160227	0.0440366	0.582586	0.869155	SHIKI_01250	K02863	Genetic Information Processing	Translation	Ribosome	RP-L1, MRPL1, rplA; large subunit ribosomal protein L1	NO		6416.6	-0.0246624	0.0714679	0.611534
	Orysur_g7446	-1.14322	0.00581879	0.142325	ns				NA	NA	NA	NA	NA	NA	NA	X	Orysur_g12355	-1.42651	0.0166306	0.597536	ns	IPR036282;IPR034333;IPR004045;IPR005955;IPR004046;IPR036249;IPR010987;IPR034330;IPR040079	Glutathione S-transferases, class Zeta;Glutathione S-transferases, class Zeta , N-terminal;Glutathione S-transferase, C-terminal;Glutathione S-transferase, C-terminal-like;Glutathione S-transferases, class Zeta , C-terminal;Glutathione S-transferase, C-terminal domain superfamily;Glutathione S-transferase, N-terminal;Glutathione transferase family;Thioredoxin-like superfamily	GO:0005739;GO:0003824;GO:0016034;GO:0006749;GO:0009072;GO:0004364;GO:0006559;GO:0005737	K01800	Metabolism	Amino acid metabolism	Tyrosine metabolism	maiA, GSTZ1; maleylacetoacetate isomerase	NA	NA	X	17938.9	-0.0315408	0.0550067	0.233325	0.62974	SHIKI_01255	K02864	Genetic Information Processing	Translation	Ribosome	RP-L10, MRPL10, rplJ; large subunit ribosomal protein L10	NO		22113.7	-0.0275156	0.0815726	0.617746
	Orysur_g4457	-1.00749	0.00583074	0.142325	ns	IPR017970;IPR009057;IPR001781;IPR001356;IPR050453	Zinc finger, LIM-type;LIM/homeobox transcription factors;Homedomain-like superfamily;Homeobox, conserved site;Homeodomain	GO:0030182;GO:0005634;GO:0006357;GO:0000981;GO:0000977;GO:0003677;GO:0006355	K09373	Brite Hierarchies	Protein families: genetic information processing	Transcription factors	LHX2_9; LIM homeobox protein 2/9	NA	NA	X	Orysur_g10172	0.762365	0.0170248	0.608856	ns	IPR003593;IPR043926;IPR013525;IPR050352;IPR017871;IPR027417;IPR003439	ABC transporter-like, ATP-binding domain;ABC transporter family G domain;ATP-binding cassette subfamily G transporters;ABC transporter-like, conserved site;P-loop containing nucleoside triphosphate hydrolase;AAA+ ATPase domain;ABC-2 type transporter, transmembrane domain	GO:0055085;GO:0005886;GO:0042626;GO:0016020;GO:0016887;GO:0140359;GO:0005524	K05679	Environmental Information Processing	Membrane transport	ABC transporters	ABCG1; ATP-binding cassette, subfamily G (WHITE), member 1	NA	NA	X	655.129	0.00560251	0.0517464	0.727981	0.901442	SHIKI_01260	K02914	Genetic Information Processing	Translation	Ribosome	RP-L34, MRPL34, rpmH; large subunit ribosomal protein L34	NO		220675	0.0238349	0.0717203	0.645495
	Orysur_g5142	2.44823	0.00588411	0.14318	ns	IPR036201;IPR016307;IPR008037	Pacifastin domain;Protease inhibitor with pacifastin repeats;Pacifastin domain superfamily	GO:0030414	NA	NA	NA	NA	NA	NA	NA	X	Orysur_g4881	-0.952243	0.0174907	0.620003	ns				NA	NA	NA	NA	NA	NA	NA	X	11778.5	-0.0385875	0.0551905	0.238723	0.62974	SHIKI_01265	K01972	Genetic Information Processing	Replication and repair	DNA replication	E6.5.1.2, ligA, ligB; DNA ligase (NAD+)	NO		28929.5	0.0232026	0.0819908	0.64628
	Orysur_g5592	-0.614975	0.00595928	0.143907	ns	IPR024084;IPR004434	Isopropylmalate dehydrogenase-like domain;Isocitrate dehydrogenase NAD-dependent	GO:0005739;GO:0006102;GO:0006099	K00030	Metabolism	Carbohydrate metabolism	Citrate cycle (TCA cycle)	IDH3; isocitrate dehydrogenase (NAD+)	NA	NA	X	Orysur_g7446	-1.2732	0.0174978	0.620003	ns				NA	NA	NA	NA	NA	NA	NA	X	3388.44	-0.018556	0.0539053	0.323882	0.711625	SHIKI_01270	K02493	Brite Hierarchies	Protein families: genetic information processing	Translation factors	hemK, prmC, HEMK; release factor glutamine methyltransferase	NO		12295.9	0.0237724	0.084861	0.641023
	Orysur_g5539	-0.621714	0.00596567	0.143907	ns	IPR036250;IPR006089;IPR006091;IPR037069;IPR052033;IPR009075;IPR013786;IPR009100;IPR046373	Acyl-CoA dehydrogenase/oxidase, N-terminal domain superfamily;Mitochondrial Glutaryl-CoA Dehydrogenase;Acyl-CoA dehydrogenase, conserved site;Acyl-CoA oxidase/dehydrogenase, middle domain superfamily;Acyl-CoA oxidase/dehydrogenase, middle domain;Acyl-CoA dehydrogenase/oxidase, C-terminal;Acyl-CoA dehydrogenase/oxidase, N-terminal;Acyl-CoA dehydrogenase/oxidase, N-terminal and middle domain superf…	GO:0016627;GO:0033539;GO:0005743;GO:0046949;GO:0000062;GO:0004361;GO:0003995;GO:0050660	K00252	Metabolism	Lipid metabolism	Fatty acid degradation	GCDH, gcdH; glutaryl-CoA dehydrogenase	NA	NA	X	Orysur_g3998	1.66118	0.0176294	0.6218	ns	IPR023271;IPR022357;IPR000425;IPR034294	Aquaporin transporter;Major intrinsic protein, conserved site;Major intrinsic protein;Aquaporin-like	GO:0015267;GO:0016020;GO:0055085;GO:0005886	K09884	Brite Hierarchies	Protein families: signaling and cellular processes	Transporters	AQPN; aquaporin rerated protein, invertebrate	NA	NA	X	67792.6	0.047127	0.0541438	0.130319	0.539448	SHIKI_01275	K04079	Genetic Information Processing	Folding, sorting and degradation	Protein processing in endoplasmic reticulum	HSP90A, htpG; molecular chaperone HtpG	NO		24981	0.0174401	0.0960429	0.631697
	Orysur_g1393	-1.00152	0.00596927	0.143907	ns	IPR050382;IPR036259;IPR020846;IPR011701	Major facilitator superfamily;MFS transporter superfamily;Major facilitator superfamily domain;Major Facilitator Superfamily Sodium/Anion Cotransporter	GO:0016020;GO:0022857;GO:0006820;GO:0055085	K08193	Brite Hierarchies	Protein families: signaling and cellular processes	Transporters	SLC17A; MFS transporter, ACS family, solute carrier family 17 (sodium-dependent inorganic phosphate cotransporter), other	NA	NA	X	Orysur_g13155	-2.47999	0.0177322	0.622569	ns				NA	NA	NA	NA	NA	NA	NA	X	2735.77	-0.0435243	0.063172	0.131239	0.539448	SHIKI_01280	K02834	Brite Hierarchies	Protein families: genetic information processing	Ribosome biogenesis	rbfA; ribosome-binding factor A	NO		109158	0.0205689	0.0910684	0.642182
	Orysur_g6613	-0.94023	0.00620188	0.149055	ns	IPR003591;IPR001611;IPR026906;IPR032675	Leucine-rich repeat;BspA-type LRR region;Leucine-rich repeat, typical subtype;Leucine-rich repeat domain superfamily	GO:0005515	NA	NA	NA	NA	NA	NA	NA	X	Orysur_g6084	1.75631	0.0183136	0.639815	ns	IPR001258;IPR011042;IPR000720	NHL repeat;Six-bladed beta-propeller, TolB-like;Peptidylglycine alpha-hydroxylating monooxygenase/peptidyl-hydroxyglycine alpha-amidating lyase	GO:0006518;GO:0016020;GO:0005515;GO:0005576;GO:0003824	K18200	Not Included in Pathway or Brite	Unclassified: metabolism	Enzymes with EC numbers	PAL; peptidylamidoglycolate lyase	NA	NA	X	17360.1	-0.283688	0.085339	4.29608e-05	0.00592859	SHIKI_01290	K00604	Metabolism	Metabolism of cofactors and vitamins	One carbon pool by folate	MTFMT, fmt; methionyl-tRNA formyltransferase	NO		17980.8	-0.023701	0.0691729	0.643208
	Orysur_g11707	2.39656	0.00630284	0.151017	ns	IPR050331;IPR036236;IPR046341;IPR013087;IPR001214	Zinc finger C2H2-type;Zinc finger;SET domain;SET domain superfamily;Zinc finger C2H2 superfamily	GO:0005515;GO:0005634;GO:0010468	K22410	Metabolism	Amino acid metabolism	Lysine degradation	PRDM16; [histone H3]-lysine9 N-methyltransferase	NA	NA	X	Orysur_g12561	1.17844	0.0184191	0.639815	ns				NA	NA	NA	NA	NA	NA	NA	X	2478.28	-0.0374808	0.0621943	0.146425	0.544441	SHIKI_01295	NA	NA	NA	NA	NA	NO		472.173	0.0100951	0.100066	0.651341
	Orysur_g7188	-0.648077	0.00636575	0.152044	ns	IPR000997;IPR002018;IPR050654;IPR029058	Cholinesterase;Alpha/Beta hydrolase fold;Acetylcholinesterase-related enzymes;Carboxylesterase, type B	GO:0005886;GO:0006581;GO:0052689;GO:0019695;GO:0003990;GO:0005615;GO:0004104	K01049	Metabolism	Lipid metabolism	Glycerophospholipid metabolism	ACHE; acetylcholinesterase	NA	NA	X	Orysur_g9290	0.93549	0.0185255	0.639815	ns	IPR001223;IPR017853;IPR029070;IPR050314;IPR011583	Chitinase II/V-like, catalytic domain;Chitinase insertion domain superfamily;Glycoside hydrolase superfamily;Glycosyl Hydrolase Family 18;Glycoside hydrolase family 18, catalytic domain	GO:0005576;GO:0005975;GO:0004568;GO:0008061;GO:0006032	NA	NA	NA	NA	NA	NA	NA	X	110002	0.00128244	0.0489148	0.953997	0.985023	SHIKI_01300	K03530	Brite Hierarchies	Protein families: genetic information processing	DNA replication proteins	hupB; DNA-binding protein HU-beta	NO		73126.3	0.0146966	0.0972777	0.652971
	Orysur_g9809	-0.569379	0.00638465	0.152044	ns	IPR011009;IPR000719;IPR008271;IPR017441	Serine/threonine-protein kinase, active site;Protein kinase-like domain superfamily;Protein kinase domain;Protein kinase, ATP binding site	GO:0007165;GO:0005524;GO:0061762;GO:0004674;GO:0004672;GO:0006468	K00908	Human Diseases	Substance dependence	Alcoholism	CAMKK1; calcium/calmodulin-dependent protein kinase kinase 1	NA	NA	X	Orysur_g2926	0.734927	0.0185562	0.639815	ns	IPR020843;IPR052100;IPR013154;IPR011032;IPR036291	Alcohol dehydrogenase-like, N-terminal;NAD(P)-binding domain superfamily;Polyketide synthase, enoylreductase domain;GroES-like superfamily;Synaptic vesicle ATPase and mitochondrial regulator	GO:0016491	NA	NA	NA	NA	NA	NA	NA	X	96723.2	0.0402539	0.0576112	0.1698	0.581247	SHIKI_01305	K02835	Brite Hierarchies	Protein families: genetic information processing	Translation factors	prfA, MTRF1, MRF1; peptide chain release factor 1	NO		1354.85	0.0230023	0.0824945	0.663064
	Orysur_g5505	-0.447608	0.00643153	0.152136	ns	IPR036291;IPR020843;IPR011032;IPR050129	Polyketide synthase, enoylreductase domain;GroES-like superfamily;Zinc-containing alcohol dehydrogenase;NAD(P)-binding domain superfamily	GO:0016491	NA	NA	NA	NA	NA	NA	NA	X	Orysur_g12652	1.39735	0.0187115	0.642287	ns	IPR035595;IPR050271;IPR002213	UDP-glucuronosyl/UDP-glucosyltransferase;UDP-glycosyltransferase;UDP-glycosyltransferase family, conserved site	GO:0008194	K00699	Metabolism	Carbohydrate metabolism	Pentose and glucuronate interconversions	UGT; glucuronosyltransferase	NA	NA	X	27690.3	-0.0226575	0.0452389	0.413645	0.769369	SHIKI_01315	K03628	Genetic Information Processing	Folding, sorting and degradation	RNA degradation	rho; transcription termination factor Rho	NO		2098.32	-0.0113682	0.0984138	0.663577
	Orysur_g12616	2.17797	0.00644383	0.152136	ns				NA	NA	NA	NA	NA	NA	NA	X	Orysur_g10099	1.7417	0.018902	0.642594	ns	IPR013525;IPR003439;IPR027417;IPR003593;IPR017871;IPR050352	ATP-binding cassette subfamily G transporters;ABC transporter-like, conserved site;ABC transporter-like, ATP-binding domain;AAA+ ATPase domain;ABC-2 type transporter, transmembrane domain;P-loop containing nucleoside triphosphate hydrolase	GO:0140359;GO:0042626;GO:0005524;GO:0005886;GO:0055085;GO:0016020;GO:0016887	K05679	Environmental Information Processing	Membrane transport	ABC transporters	ABCG1; ATP-binding cassette, subfamily G (WHITE), member 1	NA	NA	X	1607.56	0.0228952	0.0537917	0.31575	0.711625	SHIKI_01320	NA	NA	NA	NA	NA	NO		65051.7	-0.0154971	0.0955602	0.665223
	Orysur_g13300	-0.591113	0.00645883	0.152136	ns	IPR036259;IPR002259	Equilibrative nucleoside transporter;MFS transporter superfamily	GO:0005337;GO:0016020;GO:0005886;GO:1901642	NA	NA	NA	NA	NA	NA	NA	X	Orysur_g302	3.0615	0.0189384	0.642594	ns	IPR032710;IPR013543	NTF2-like domain superfamily;Calcium/calmodulin-dependent protein kinase II, association-domain	GO:0006468;GO:0004683;GO:0005516	K04515	Environmental Information Processing	Signal transduction	ErbB signaling pathway	CAMK2; calcium/calmodulin-dependent protein kinase (CaM kinase) II	NA	NA	X	6157.63	-0.00690981	0.0446647	0.784098	0.903534	SHIKI_01330	K02338	Genetic Information Processing	Replication and repair	DNA replication	dnaN; DNA polymerase III subunit beta	NO		2770.16	0.0217999	0.0796293	0.66285
	Orysur_g7502	-1.87324	0.00647239	0.152136	ns	IPR006616	DM9 repeat	""	NA	NA	NA	NA	NA	NA	NA	X	Orysur_g9515	2.67407	0.0190043	0.642594	ns	IPR035427;IPR004217	Tim10-like;Tim10-like domain superfamily	""	K17780	Brite Hierarchies	Protein families: genetic information processing	Mitochondrial biogenesis	TIM8; mitochondrial import inner membrane translocase subunit TIM8	NA	NA	X	8216.91	0.0229678	0.0497856	0.380288	0.760575	SHIKI_01335	K01890	Genetic Information Processing	Translation	Aminoacyl-tRNA biosynthesis	FARSB, pheT; phenylalanyl-tRNA synthetase beta chain	NO		8490.29	0.0198268	0.0652412	0.686935
	Orysur_g10680	1.77989	0.00648588	0.152136	ns	IPR018181;IPR013126;IPR043129;IPR029047;IPR029048	Heat shock protein 70 family;Heat shock protein 70kD, C-terminal domain superfamily;Heat shock protein 70, conserved site;Heat shock protein 70kD, peptide-binding domain superfamily;ATPase, nucleotide binding domain	GO:0005524;GO:0140662	K03283	Genetic Information Processing	Transcription	Spliceosome	HSPA1_6_8; heat shock 70kDa protein 1/6/8	NA	NA	X	Orysur_g1630	1.02508	0.0191257	0.642594	ns	IPR033248;IPR029061;IPR009014;IPR020826;IPR005475;IPR051424;IPR005474	Transketolase, N-terminal;Thiamin diphosphate-binding fold;Transketolase, C-terminal domain;Transketolase binding site;Transketolase-like, pyrimidine-binding domain;Transketolase-like;Transketolase C-terminal/Pyruvate-ferredoxin oxidoreductase domain II	GO:0004802;GO:0030976	K00615	Metabolism	Carbohydrate metabolism	Pentose phosphate pathway	E2.2.1.1, tktA, tktB; transketolase	NA	NA	X	18079.4	0.218888	0.175913	0.00552637	0.132834	SHIKI_01345	K02899	Genetic Information Processing	Translation	Ribosome	RP-L27, MRPL27, rpmA; large subunit ribosomal protein L27	NO		602.175	-0.0194265	0.082313	0.697711
	Orysur_g10023	-2.79047	0.00651959	0.152469	ns	IPR002018;IPR019819;IPR029058;IPR019826	Carboxylesterase type B, active site;Carboxylesterase, type B;Carboxylesterase type B, conserved site;Alpha/Beta hydrolase fold	""	NA	NA	NA	NA	NA	NA	NA	X	Orysur_g9687	0.818963	0.0191382	0.642594	ns	IPR001611;IPR032675;IPR003591;IPR050216	Leucine-rich repeat domain superfamily;Leucine-rich repeat, typical subtype;Leucine-rich repeat;Leucine-rich repeat domain-containing protein	GO:0005515;GO:0005737	NA	NA	NA	NA	NA	NA	NA	X	91918	0.00575373	0.0497839	0.77733	0.901442	SHIKI_01350	K02888	Genetic Information Processing	Translation	Ribosome	RP-L21, MRPL21, rplU; large subunit ribosomal protein L21	NO		7942.17	-0.018538	0.0844776	0.691568
	Orysur_g3177	1.241	0.00657536	0.153314	ns	IPR006644;IPR008465;IPR027468;IPR013783;IPR041631;IPR015919;IPR030398	Alpha-dystroglycan N-terminal domain 2;Immunoglobulin-like fold;Alpha-dystroglycan domain 2;Dystroglycan, C-terminal;DG-type SEA domain;Dystroglycan-type cadherin-like;Cadherin-like superfamily	GO:0016203;GO:0002009;GO:0016010;GO:0005509;GO:0021675;GO:0043236;GO:0042383;GO:0016011;GO:0007411;GO:0016020	K06265	Genetic Information Processing	Information processing in viruses	Virion - Lassa virus and SFTS virus	DAG1; dystroglycan 1	NA	NA	X	Orysur_g9007	2.47684	0.0192658	0.644063	ns				NA	NA	NA	NA	NA	NA	NA	X	86184.1	-0.00855281	0.0474589	0.714486	0.901442	SHIKI_01355	NA	NA	NA	NA	NA	NO		65048	0.0194031	0.0831289	0.696402
	Orysur_g8983	-0.563685	0.00663694	0.154289	ns	IPR007863;IPR050361;IPR011765;IPR011249	Mitochondrial Processing Peptidase/Ubiquinol-cytochrome c Reductase Complex;Peptidase M16, C-terminal;Peptidase M16, N-terminal;Metalloenzyme, LuxS/M16 peptidase-like	GO:0005739;GO:0046872	K00415	Metabolism	Energy metabolism	Oxidative phosphorylation	QCR2, UQCRC2; ubiquinol-cytochrome c reductase core subunit 2	NA	NA	X	Orysur_g5285	0.926228	0.0196785	0.653328	ns	IPR000668;IPR038765;IPR025660;IPR013128;IPR001212	Peptidase C1A, papain C-terminal;Peptidase C1A;Somatomedin B domain;Cysteine peptidase, histidine active site;Papain-like cysteine peptidase superfamily	GO:0006508;GO:0008234	NA	NA	NA	NA	NA	NA	NA	X	28468.6	0.0614059	0.0703486	0.0705413	0.381753	SHIKI_01360	K03438	Brite Hierarchies	Protein families: genetic information processing	Ribosome biogenesis	mraW, rsmH; 16S rRNA (cytosine1402-N4)-methyltransferase	NO		6201.46	0.0170398	0.0912921	0.698716
	Orysur_g9136	-0.613768	0.00675672	0.156608	ns	IPR008826	Selenium-binding protein	GO:0008430	K17285	Metabolism	Energy metabolism	Sulfur metabolism	SELENBP1; methanethiol oxidase	NA	NA	X	Orysur_g9549	-1.46967	0.0197129	0.653328	ns	IPR036291;IPR002347	Short-chain dehydrogenase/reductase SDR;NAD(P)-binding domain superfamily	""	K15890	Metabolism	Metabolism of terpenoids and polyketides	Terpenoid backbone biosynthesis	FOHSDR; NADP+-dependent farnesol dehydrogenase	NA	NA	X	32692.3	0.107303	0.0876918	0.0195548	0.204778	SHIKI_01365	K00554	Brite Hierarchies	Protein families: genetic information processing	Transfer RNA biogenesis	trmD; tRNA (guanine37-N1)-methyltransferase	NO		11313.8	-0.0123451	0.0942184	0.697461
	Orysur_g1241	-0.553948	0.00684594	0.158206	ns	IPR019410;IPR029063;IPR029426	S-adenosyl-L-methionine-dependent methyltransferase superfamily;FAM86, N-terminal;Lysine methyltransferase	GO:0032991	NA	NA	NA	NA	NA	NA	NA	X	Orysur_g11795	0.972259	0.0201119	0.663692	ns	IPR005804;IPR001199;IPR053100;IPR018506;IPR036400	Fatty acid desaturase domain;Cytochrome b5, heme-binding site;Cytochrome b5-like heme/steroid binding domain superfamily;Cytochrome b5-related;Cytochrome b5-like heme/steroid binding domain	GO:0006629;GO:0020037	NA	NA	NA	NA	NA	NA	NA	X	11267.3	-0.0165382	0.0444601	0.526859	0.840538	SHIKI_01370	K01886	Genetic Information Processing	Translation	Aminoacyl-tRNA biosynthesis	QARS, glnS; glutaminyl-tRNA synthetase	NO		3933.05	-0.0210993	0.0743368	0.689866
	Orysur_g4870	-0.588421	0.00695231	0.16019	ns	IPR006076;IPR036188	FAD dependent oxidoreductase;FAD/NAD(P)-binding domain superfamily	GO:0005737;GO:0032981	K18166	Brite Hierarchies	Protein families: genetic information processing	Mitochondrial biogenesis	FOXRED1; FAD-dependent oxidoreductase domain-containing protein 1	NA	NA	X	Orysur_g8943	-0.681029	0.0203385	0.668303	ns	IPR007889;IPR051095;IPR000210;IPR011333;IPR009057	Drosophila Developmental Transcription Regulators;Homedomain-like superfamily;DNA binding HTH domain, Psq-type;SKP1/BTB/POZ domain superfamily;BTB/POZ domain	GO:0006357;GO:0003677;GO:0005634;GO:0005515	NA	NA	NA	NA	NA	NA	NA	X	6786.65	0.0192854	0.045156	0.538571	0.844578	SHIKI_01380	K01875	Genetic Information Processing	Translation	Aminoacyl-tRNA biosynthesis	SARS, serS; seryl-tRNA synthetase	NO		7604.13	0.016192	0.0914327	0.704706
	Orysur_g12964	0.605122	0.00703427	0.161602	ns	IPR013272;IPR046757	Vps72/YL1, N-terminal;Vps72/YL1, C-terminal	GO:0005634;GO:0043486	K11664	Genetic Information Processing	Chromosome	ATP-dependent chromatin remodeling	VPS72, TCFL1, YL1; vacuolar protein sorting-associated protein 72	NA	NA	X	Orysur_g3648	-1.67487	0.020818	0.678272	ns	IPR035892;IPR000008;IPR051480;IPR011993	C2 domain;PH-like domain superfamily;Endocytic & GEF Adapter;C2 domain superfamily	GO:0035025	K20045	Brite Hierarchies	Protein families: genetic information processing	Membrane trafficking	ITSN; intersectin	NA	NA	X	8912.25	0.228214	0.0918291	0.000660785	0.042144	SHIKI_01385	NA	NA	NA	NA	NA	NO		1001.1	-0.0207906	0.0814687	0.714964
	Orysur_g1364	0.676847	0.00712159	0.163128	ns	IPR008967;IPR002117;IPR011615;IPR012346	p53, DNA-binding domain;p53/RUNT-type transcription factor, DNA-binding domain superfamily;p53-like transcription factor, DNA-binding domain superfamily;p53 tumour suppressor family	GO:0000976;GO:0003700;GO:0005634;GO:0006357;GO:0006915;GO:0006355;GO:0000981;GO:0000978;GO:0003677	K04451	Environmental Information Processing	Signal transduction	MAPK signaling pathway	TP53, P53; tumor protein p53	NA	NA	X	Orysur_g11239	-0.769359	0.0209226	0.678272	ns	IPR011992;IPR002048;IPR039800;IPR018247	EF-Hand 1, calcium-binding site;EF-hand domain pair;EF-hand domain;Calcium uptake protein 1/2/3	GO:0051560;GO:0036444;GO:1990246;GO:0006851;GO:0005509	NA	NA	NA	NA	NA	NA	NA	X	2668.47	0.0924286	0.0772764	0.0274836	0.213471	SHIKI_01390	K03424	Not Included in Pathway or Brite	Unclassified: metabolism	Enzymes with EC numbers	tatD; TatD DNase family protein	NO		5110.81	-0.0176233	0.0801814	0.724822
	Orysur_g9606	-0.678811	0.0071925	0.164097	ns	IPR029052;IPR031675;IPR006186;IPR004843;IPR050341	Calcineurin-like phosphoesterase domain, ApaH type;Metallo-dependent phosphatase-like;Serine/threonine-specific protein phosphatase/bis(5-nucleosyl)-tetraphosphatase;Serine-threonine protein phosphatase, N-terminal;Serine/threonine-protein phosphatase PP1 catalytic subunit	GO:0005634;GO:0005737;GO:0016787;GO:0004722	K14951	Not Included in Pathway or Brite	Unclassified: metabolism	Enzymes with EC numbers	ATP13A3_4_5; cation-transporting P-type ATPase 13A3/4/5	NA	NA	X	Orysur_g8543	-1.15632	0.0209336	0.678272	ns				NA	NA	NA	NA	NA	NA	NA	X	43460	0.0178733	0.0495521	0.466247	0.799281	SHIKI_01395	K09903	Metabolism	Nucleotide metabolism	Pyrimidine metabolism	pyrH; uridylate kinase	NO		18080.5	0.0154813	0.0736145	0.738309
	Orysur_g789	-0.502152	0.00722843	0.164097	ns	IPR044775;IPR050549;IPR020846;IPR005828;IPR036259;IPR003663	MFS transporter superfamily;Sugar transporter ERD6/Tret1-like;Major facilitator superfamily domain;Sugar/inositol transporter;Major facilitator, sugar transporter-like;Major Facilitator Superfamily Trehalose Transporter	GO:0022857;GO:0016020;GO:0051119;GO:0055085;GO:0008643	K08145	Brite Hierarchies	Protein families: signaling and cellular processes	Transporters	SLC2A8, GLUT8; MFS transporter, SP family, solute carrier family 2 (facilitated glucose transporter), member 8	NA	NA	X	Orysur_g6802	-1.30519	0.0209948	0.678272	ns	IPR001525;IPR029063;IPR050750	S-adenosyl-L-methionine-dependent methyltransferase superfamily;C-5 cytosine methyltransferase;Cytosine-specific C5-methyltransferase	GO:0008168;GO:0005634	K15336	Brite Hierarchies	Protein families: genetic information processing	Transfer RNA biogenesis	TRDMT1, DNMT2; tRNA (cytosine38-C5)-methyltransferase	NA	NA	X	2644.68	-0.0226914	0.0488486	0.373078	0.75713	SHIKI_01400	K02838	Brite Hierarchies	Protein families: genetic information processing	Translation factors	frr, MRRF, RRF; ribosome recycling factor	NO		2702.37	0.0167816	0.0897209	0.745869
	Orysur_g9484	-0.944649	0.00724122	0.164097	ns	IPR011778;IPR006680;IPR011059;IPR050378;IPR032466	Amidohydrolase-related;Metal-dependent hydrolase;Hydantoinase/dihydropyrimidinase;Metal-dependent hydrolase, composite domain superfamily;Metallo-dependent Hydrolases Superfamily	GO:0005829;GO:0016812;GO:0016810;GO:0006208;GO:0016787;GO:0005737;GO:0004157	K01464	Metabolism	Nucleotide metabolism	Pyrimidine metabolism	DPYS, dht, hydA; dihydropyrimidinase	NA	NA	X	Orysur_g716	0.872522	0.0214319	0.689261	ns	IPR015664;IPR004031	PMP-22/EMP/MP20/Claudin;P53-induced protein	GO:0005911;GO:0098609;GO:0016020	NA	NA	NA	NA	NA	NA	NA	X	17286.5	0.000221317	0.0435279	0.994874	0.994874	SHIKI_01405	K01893	Genetic Information Processing	Translation	Aminoacyl-tRNA biosynthesis	NARS, asnS; asparaginyl-tRNA synthetase	NO		13726.9	-0.0152747	0.0790299	0.761086
	Orysur_g4937	-1.96735	0.00724791	0.164097	ns				NA	NA	NA	NA	NA	NA	NA	X	Orysur_g7602	-0.684158	0.0215142	0.689261	ns	IPR050598;IPR002293	Cellular Amino Acid Transporter;Amino acid/polyamine transporter I	GO:0016020;GO:0003333;GO:0022857;GO:0015179;GO:0055085	K03450	NA NA NA	NA NA NA NA	NA NA NA NA NA	NA NA NA NA NA NA NA	NA	NA	X	2697.99	-0.00961428	0.0482627	0.638631	0.880424	SHIKI_01410	K03092	Environmental Information Processing	Signal transduction	Two-component system	rpoN; RNA polymerase sigma-54 factor	NO		416704	-0.0148473	0.0753772	0.770052
	Orysur_g9967	-1.44545	0.00729349	0.164652	ns	IPR002401;IPR017972;IPR036396;IPR050476;IPR001128	Cytochrome P450 superfamily;Cytochrome P450;Cytochrome P450, E-class, group I;Cytochrome P450, conserved site;Insect Cytochrome P450 Detoxification	GO:0004497;GO:0016705;GO:0005506;GO:0020037	K15003	Brite Hierarchies	Protein families: metabolism	Cytochrome P450	CYP9; cytochrome P450 family 9	NA	NA	X	Orysur_g6592	1.423	0.0217639	0.694108	ns	IPR013015;IPR050440;IPR008211;IPR000742;IPR002049;IPR056863	Laminin/Netrin Extracellular Matrix;Laminin IV type B;Laminin-type EGF domain;Laminin/attractin/netrin-like, EGF domain;Laminin, N-terminal;EGF-like domain	GO:0009887;GO:0009888	K05636	Environmental Information Processing	Signal transduction	PI3K-Akt signaling pathway	LAMB1; laminin, beta 1	NA	NA	X	225178	0.0365395	0.0543682	0.207023	0.614948	SHIKI_01420	K02945	Genetic Information Processing	Translation	Ribosome	RP-S1, rpsA; small subunit ribosomal protein S1	NO		4142.47	0.00967107	0.0969983	0.772387
	Orysur_g3059	0.529962	0.00738093	0.165913	ns	IPR011009;IPR004119;IPR015897	Ecdysteroid kinase-like;Protein kinase-like domain superfamily;CHK kinase-like	""	NA	NA	NA	NA	NA	NA	NA	X	Orysur_g12530	1.11604	0.0218651	0.694108	ns	IPR003124	WH2 domain	GO:0003779	NA	NA	NA	NA	NA	NA	NA	X	6778.01	-0.0681542	0.0727406	0.0588866	0.339386	SHIKI_01425	K02935	Genetic Information Processing	Translation	Ribosome	RP-L7, MRPL12, rplL; large subunit ribosomal protein L7/L12	NO		33990.6	0.00956441	0.095181	0.788312
	Orysur_g9824	0.613792	0.00739186	0.165913	ns	IPR015267	Protein phosphatase 4 core regulatory subunit R2	GO:0005634;GO:0030289;GO:0019888;GO:0005737	K15425	Brite Hierarchies	Protein families: metabolism	Protein phosphatases and associated proteins	PPP4R2; serine/threonine-protein phosphatase 4 regulatory subunit 2	NA	NA	X	Orysur_g9104	1.24789	0.0219363	0.694108	ns	IPR008506	SRP-independent targeting protein 2/TMEM208	GO:0006624;GO:0043231	NA	NA	NA	NA	NA	NA	NA	X	691417	0.0219457	0.049151	0.402566	0.761015	SHIKI_01430	K03043	Genetic Information Processing	Transcription	RNA polymerase	rpoB; DNA-directed RNA polymerase subunit beta	NO		53184.4	-0.0127755	0.0784444	0.798811
	Orysur_g400	1.08265	0.00741791	0.166021	ns	IPR003593;IPR049080;IPR041679;IPR026122;IPR047187;IPR027417;IPR041677	Helicase MOV-10-like, beta-barrel domain;DNA2/NAM7 helicase, helicase domain;DNA2/NAM7 helicase-like, C-terminal;Upf1-like, C-terminal helicase domain;AAA+ ATPase domain;Helicase MOV-10/SDE3, DEXXQ/H-box helicase domain;P-loop containing nucleoside triphosphate hydrolase	GO:0004386;GO:0016887;GO:0032574;GO:0003723	K18422	Brite Hierarchies	Protein families: genetic information processing	Messenger RNA biogenesis	MOV10; helicase MOV-10	NA	NA	X	Orysur_g871	1.051	0.0223263	0.699341	ns	IPR004299;IPR049941	Membrane bound O-acyl transferase, MBOAT;Lysophospholipid acyltransferase 7/Porcupine-like	GO:0030258;GO:0016746;GO:0016020	K13517	Metabolism	Lipid metabolism	Glycerolipid metabolism	MBOAT1_2; lysophospholipid acyltransferase 1/2	NA	NA	X	682980	0.02756	0.0563031	0.241411	0.62974	SHIKI_01435	K03046	Genetic Information Processing	Transcription	RNA polymerase	rpoC; DNA-directed RNA polymerase subunit beta'	NO		38047.5	0.0131214	0.0681098	0.801659
	Orysur_g11409	-0.557953	0.00751591	0.167601	ns	IPR050382;IPR020846;IPR011701;IPR036259	MFS transporter superfamily;Major facilitator superfamily;Major facilitator superfamily domain;Major Facilitator Superfamily Sodium/Anion Cotransporter	GO:0006820;GO:0016020;GO:0022857;GO:0055085	K08193	Brite Hierarchies	Protein families: signaling and cellular processes	Transporters	SLC17A; MFS transporter, ACS family, solute carrier family 17 (sodium-dependent inorganic phosphate cotransporter), other	NA	NA	X	Orysur_g4566	-0.863069	0.0223317	0.699341	ns	IPR027684;IPR031925;IPR016098;IPR038397;IPR017901;IPR006599;IPR012945	Tubulin binding cofactor C-like domain;CARP motif;Tubulin-specific chaperone C;Tubulin-specific chaperone C, N-terminal;TBCC, N-terminal domain superfamily;Cyclase-associated protein CAP/septum formation inhibitor MinC, C-terminal;C-CAP/cofactor C-like domain	GO:0015631;GO:0005737;GO:0006457;GO:0007023;GO:0007021	K21766	Brite Hierarchies	Protein families: signaling and cellular processes	Cytoskeleton proteins	TBCC; tubulin-specific chaperone C	NA	NA	X	23723.2	0.0127074	0.0505556	0.494227	0.811944	SHIKI_01440	NA	NA	NA	NA	NA	NO		10654.2	-0.0118928	0.0862422	0.797417
	Orysur_g11868	0.859862	0.00753143	0.167601	ns	IPR036990;IPR000834;IPR003146	Peptidase M14, carboxypeptidase A;Metallocarboxypeptidase-like, propeptide;Carboxypeptidase, activation peptide	GO:0004181;GO:0006508;GO:0005615;GO:0008270	NA	NA	NA	NA	NA	NA	NA	X	Orysur_g7177	1.56895	0.0224612	0.699341	ns	IPR006170;IPR036728	Pheromone/general odorant binding protein;Pheromone/general odorant binding protein superfamily	GO:0005549	NA	NA	NA	NA	NA	NA	NA	X	51045.4	0.00530735	0.0395597	0.845984	0.938123	SHIKI_01445	K15633	Metabolism	Carbohydrate metabolism	Glycolysis / Gluconeogenesis	gpmI; 2,3-bisphosphoglycerate-independent phosphoglycerate mutase	NO		7237.81	0.00748037	0.0971928	0.806454
	Orysur_g10541	-0.920634	0.00757216	0.168029	ns	IPR044855;IPR023606;IPR050483;IPR003673	CoA-transferase family III domain 1 superfamily;CoA-transferase III domain-containing protein;CoA-transferase family III domain 3 superfamily;CoA-transferase family III	GO:0003824;GO:0047369;GO:0005739;GO:0008410	K18703	Not Included in Pathway or Brite	Unclassified: metabolism	Enzymes with EC numbers	SUGCT; succinate---hydroxymethylglutarate CoA-transferase	NA	NA	X	Orysur_g10163	1.15658	0.0224655	0.699341	ns	IPR029277	Single domain Von Willebrand factor type C domain	""	NA	NA	NA	NA	NA	NA	NA	X	26206.9	-0.0206469	0.0491207	0.419975	0.77075	SHIKI_01450	K02357	Brite Hierarchies	Protein families: genetic information processing	Translation factors	tsf, TSFM; elongation factor Ts	NO		1553.57	0.0107069	0.0859465	0.814846
	Orysur_g11291	-0.490243	0.00760401	0.168258	ns	IPR022761;IPR020557;IPR024083;IPR000362;IPR005677;IPR018951;IPR008948	L-Aspartase-like;Fumarate lyase, conserved site;Fumarase C, C-terminal;Fumarate lyase, N-terminal;Fumarate lyase family;Fumarase/histidase, N-terminal;Fumarate hydratase, class II	GO:0006106;GO:0003824;GO:0006099;GO:0006108;GO:0004333;GO:0016829;GO:0005739	K01679	Metabolism	Carbohydrate metabolism	Citrate cycle (TCA cycle)	E4.2.1.2B, fumC, FH; fumarate hydratase, class II	NA	NA	X	Orysur_g4817	-1.95559	0.0226016	0.700331	ns	IPR055469	Domain of unknown function DUF7041	""	NA	NA	NA	NA	NA	NA	NA	X	46300.7	-0.0227224	0.0443713	0.415348	0.769369	SHIKI_01455	K02967	Genetic Information Processing	Translation	Ribosome	RP-S2, MRPS2, rpsB; small subunit ribosomal protein S2	NO		2570.48	0.0177407	0.0754824	0.815332
	Orysur_g488	2.19385	0.00772311	0.169538	ns	IPR007007	Ninjurin	GO:0042246;GO:0016020;GO:0007155	NA	NA	NA	NA	NA	NA	NA	X	Orysur_g11215	1.00049	0.0226835	0.700331	ns	IPR036865;IPR011074;IPR001251;IPR036273	CRAL/TRIO, N-terminal domain;CRAL-TRIO lipid binding domain;CRAL-TRIO lipid binding domain superfamily;CRAL/TRIO, N-terminal domain superfamily	GO:0016020;GO:1902936	NA	NA	NA	NA	NA	NA	NA	X	58294.5	-0.023745	0.048485	0.377204	0.759915	SHIKI_01460	K02996	Genetic Information Processing	Translation	Ribosome	RP-S9, MRPS9, rpsI; small subunit ribosomal protein S9	NO		44515.4	-0.0100576	0.0686995	0.842212
	Orysur_g317	1.80422	0.00773539	0.169538	ns				NA	NA	NA	NA	NA	NA	NA	X	Orysur_g9229	1.06494	0.0227706	0.700331	ns	IPR000421;IPR050122;IPR000719;IPR008979;IPR008266;IPR020635;IPR048525;IPR001245;IPR011009	Protein kinase domain;Galactose-binding-like domain superfamily;Tyrosine-protein kinase, catalytic domain;Serine-threonine/tyrosine-protein kinase, catalytic domain;Discoidin domain-containing receptor 1/2, DS-like domain;Tyrosine-protein kinase, active site;Receptor Tyrosine Kinase;Coagulation factor 5/8, C-terminal domain;Protein kinase-like domain superfamily	GO:0033674;GO:0006468;GO:0004714;GO:0038062;GO:0005886;GO:0007275;GO:0007169;GO:0005524;GO:0004713;GO:0051897;GO:0043235;GO:0005518;GO:0010976;GO:0004672	K05125	Brite Hierarchies	Protein families: metabolism	Protein kinases	DDR2, TKT, CD167b; discoidin domain receptor family member 2	NA	NA	X	54737.1	-0.0285701	0.0545105	0.260906	0.634069	SHIKI_01465	K02871	Genetic Information Processing	Translation	Ribosome	RP-L13, MRPL13, rplM; large subunit ribosomal protein L13	NO		1764.64	0.00836717	0.0785756	0.864028
	Orysur_g4089	0.676942	0.00775748	0.169538	ns	IPR023631;IPR020556;IPR052739;IPR036928	Amidase signature (AS) superfamily;Fatty-acid amide hydrolase 2;Amidase, conserved site;Amidase signature domain	GO:0012505	K19176	Not Included in Pathway or Brite	Unclassified: metabolism	Enzymes with EC numbers	FAAH2; fatty acid amide hydrolase 2	NA	NA	X	Orysur_g12651	1.66956	0.0229384	0.702682	ns	IPR000276;IPR050125;IPR017452	G-protein coupled receptor opsins;GPCR, rhodopsin-like, 7TM;G protein-coupled receptor, rhodopsin-like	GO:0007186;GO:0004930;GO:0016020	K04256	Brite Hierarchies	Protein families: metabolism	Protein phosphatases and associated proteins	OPN3; c-opsin	NA	NA	X	183208	-0.000444706	0.046931	0.981789	0.985359	SHIKI_01470	K04043	Genetic Information Processing	Folding, sorting and degradation	RNA degradation	dnaK, HSPA9; molecular chaperone DnaK	NO		23596	0.00859552	0.0764799	0.866865
	Orysur_g10888	-1.68181	0.00777476	0.169538	ns	IPR022357;IPR000425;IPR034294;IPR023271	Aquaporin-like;Aquaporin transporter;Major intrinsic protein, conserved site;Major intrinsic protein	GO:0015267;GO:0005886;GO:0016020;GO:0055085	K09884	Brite Hierarchies	Protein families: signaling and cellular processes	Transporters	AQPN; aquaporin rerated protein, invertebrate	NA	NA	X	Orysur_g11650	-0.826773	0.0232707	0.70883	ns	IPR002347;IPR036291	NAD(P)-binding domain superfamily;Short-chain dehydrogenase/reductase SDR	""	K15890	Metabolism	Metabolism of terpenoids and polyketides	Terpenoid backbone biosynthesis	FOHSDR; NADP+-dependent farnesol dehydrogenase	NA	NA	X	30286.8	0.0209754	0.0499751	0.392587	0.761015	SHIKI_01475	K01624	Metabolism	Carbohydrate metabolism	Glycolysis / Gluconeogenesis	FBA, fbaA; fructose-bisphosphate aldolase, class II	NO		20786.4	-0.00744431	0.0866948	0.869251
	Orysur_g3253	-0.515536	0.00777998	0.169538	ns	IPR036259;IPR020846;IPR005828;IPR050549;IPR003663;IPR005829	Major Facilitator Superfamily Trehalose Transporter;Major facilitator, sugar transporter-like;MFS transporter superfamily;Sugar/inositol transporter;Sugar transporter, conserved site;Major facilitator superfamily domain	GO:0022857;GO:0016020;GO:0055085	K08145	Brite Hierarchies	Protein families: signaling and cellular processes	Transporters	SLC2A8, GLUT8; MFS transporter, SP family, solute carrier family 2 (facilitated glucose transporter), member 8	NA	NA	X	Orysur_g781	-0.756076	0.0233234	0.70883	ns	IPR005522;IPR038286	Inositol polyphosphate kinase superfamily;Inositol polyphosphate kinase	GO:0032958;GO:0005634;GO:0005737;GO:0016301;GO:0000828;GO:0046854	K07756	Metabolism	Carbohydrate metabolism	Inositol phosphate metabolism	IP6K, IHPK; inositol-hexakisphosphate 5-kinase	NA	NA	X	22123.1	-0.00842518	0.0498377	0.68101	0.899324	SHIKI_01480	K01880	Genetic Information Processing	Translation	Aminoacyl-tRNA biosynthesis	GARS, glyS1; glycyl-tRNA synthetase	NO		1662.29	0.00889529	0.084393	0.859798
	Orysur_g1133	0.760259	0.00781067	0.169538	ns				NA	NA	NA	NA	NA	NA	NA	X	Orysur_g6756	1.63439	0.0238079	0.720705	ns				NA	NA	NA	NA	NA	NA	NA	X	9909.19	0.00843507	0.0483088	0.7127	0.901442	SHIKI_01485	K02528	Brite Hierarchies	Protein families: genetic information processing	Ribosome biogenesis	ksgA; 16S rRNA (adenine1518-N6/adenine1519-N6)-dimethyltransferase	NO		335.285	-0.00642873	0.0921361	0.873764
	Orysur_g11598	0.723612	0.00781381	0.169538	ns	IPR036397;IPR047021;IPR012337;IPR015943;IPR013520;IPR034922	Ribonuclease H superfamily;WD40/YVTN repeat-like-containing domain superfamily;RNA exonuclease REXO1/REXO3/REXO4-like;RNA exonuclease 1-like, exonuclease domain;Exonuclease, RNase T/DNA polymerase III;Ribonuclease H-like superfamily	GO:0005634;GO:0004527;GO:0003676;GO:0005515	K14570	Genetic Information Processing	Translation	Ribosome biogenesis in eukaryotes	REX1, REXO1, REXO5, RNH70; RNA exonuclease	NA	NA	X	Orysur_g5123	-2.2768	0.0245861	0.739539	ns	IPR022776;IPR036236	TRM13/UPF0224 family, U11-48K-like CHHC zinc finger domain;Zinc finger C2H2 superfamily	""	NA	NA	NA	NA	NA	NA	NA	X	6466.43	0.0208456	0.0505409	0.402156	0.761015	SHIKI_01490	K01491	Metabolism	Energy metabolism	Other carbon fixation pathways	folD; methylenetetrahydrofolate dehydrogenase (NADP+) / methenyltetrahydrofolate cyclohydrolase	NO		33618.7	-0.00641758	0.0853964	0.889092
	Orysur_g10922	1.00793	0.00807781	0.174781	ns	IPR050910;IPR003347;IPR041667	JmjC domain;JMJD6 family arginine demethylases/lysyl-hydroxylases;Cupin-like domain 8	GO:0045905;GO:0005737;GO:0005634;GO:0043565;GO:0016706;GO:0018126	NA	NA	NA	NA	NA	NA	NA	X	Orysur_g6896	1.5823	0.0246654	0.739539	ns	IPR036259;IPR011701;IPR050382;IPR020846	Major Facilitator Superfamily Sodium/Anion Cotransporter;MFS transporter superfamily;Major facilitator superfamily;Major facilitator superfamily domain	GO:0006820;GO:0022857;GO:0016020;GO:0055085	K08193	Brite Hierarchies	Protein families: signaling and cellular processes	Transporters	SLC17A; MFS transporter, ACS family, solute carrier family 17 (sodium-dependent inorganic phosphate cotransporter), other	NA	NA	X	3789.55	0.00637253	0.0434208	0.775242	0.901442	SHIKI_01495	K02426	Not Included in Pathway or Brite	Poorly characterized	General function prediction only	sufE; cysteine desulfuration protein SufE	NO		21807.8	-0.00657079	0.0870101	0.886221
	Orysur_g10753	-0.53233	0.00828683	0.178808	ns	IPR050476;IPR017972;IPR001128;IPR002403;IPR036396	Cytochrome P450 superfamily;Cytochrome P450, conserved site;Insect Cytochrome P450 Detoxification;Cytochrome P450;Cytochrome P450, E-class, group IV	GO:0005506;GO:0004497;GO:0020037;GO:0016705	K14999	Brite Hierarchies	Protein families: metabolism	Cytochrome P450	CYP6; cytochrome P450 family 6	NA	NA	X	Orysur_g5080	1.51313	0.0247677	0.739539	ns	IPR002347;IPR036291;IPR020904	NAD(P)-binding domain superfamily;Short-chain dehydrogenase/reductase SDR;Short-chain dehydrogenase/reductase, conserved site	GO:0016491	K15890	Metabolism	Metabolism of terpenoids and polyketides	Terpenoid backbone biosynthesis	FOHSDR; NADP+-dependent farnesol dehydrogenase	NA	NA	X	1764.66	-0.0213904	0.0543545	0.322542	0.711625	SHIKI_01505	NA	NA	NA	NA	NA	NO		3544.66	-0.00423841	0.0966494	0.887485
	Orysur_g9914	-0.466548	0.00832735	0.179187	ns	IPR015828;IPR027417;IPR050566;IPR031314	Deoxynucleoside kinase domain;NADH dehydrogenase [ubiquinone] 1 alpha subcomplex subunit 10, mitochondrial;P-loop containing nucleoside triphosphate hydrolase;Deoxyribonucleoside Kinase	GO:0005747;GO:0006120;GO:0005737	K03954	Metabolism	Energy metabolism	Oxidative phosphorylation	NDUFA10; NADH dehydrogenase (ubiquinone) 1 alpha subcomplex subunit 10	NA	NA	X	Orysur_g844	1.46027	0.024815	0.739539	ns	IPR005828;IPR050549;IPR020846;IPR036259;IPR005829	Major Facilitator Superfamily Trehalose Transporter;MFS transporter superfamily;Major facilitator superfamily domain;Major facilitator, sugar transporter-like;Sugar transporter, conserved site	GO:0022857;GO:0055085;GO:0016020	K08145	Brite Hierarchies	Protein families: signaling and cellular processes	Transporters	SLC2A8, GLUT8; MFS transporter, SP family, solute carrier family 2 (facilitated glucose transporter), member 8	NA	NA	X	4685.67	-0.0174341	0.0536099	0.330029	0.711625	SHIKI_01510	K00703	Metabolism	Carbohydrate metabolism	Starch and sucrose metabolism	glgA; starch synthase	NO		68942.5	0.00704091	0.0697043	0.891356
	Orysur_g9651	0.55146	0.00836897	0.179588	ns	IPR051945;IPR000504;IPR003954;IPR012677;IPR035979	RNA-binding domain superfamily;RNA recognition motif domain;RNA recognition motif domain, eukaryotes;Nucleotide-binding alpha-beta plait domain superfamily;RRM MRD1 RNA Processing and Ribosome Biogenesis	GO:0003676;GO:0003723;GO:0005730;GO:0003729	K14573	Genetic Information Processing	Translation	Ribosome biogenesis in eukaryotes	NOP4, RBM28; nucleolar protein 4	NA	NA	X	Orysur_g4917	-3.59411	0.024911	0.739539	ns	IPR040211;IPR007513	Small EDRK-rich factor 1/2-like;Small EDRK-rich factor-like, N-terminal	GO:0005829	NA	NA	NA	NA	NA	NA	NA	X	2262.77	0.0152843	0.0522656	0.448189	0.791912	SHIKI_01515	K02968	Genetic Information Processing	Translation	Ribosome	RP-S20, rpsT; small subunit ribosomal protein S20	NO		8637.35	0.00572526	0.0760891	0.896968
	Orysur_g11576	-2.04535	0.00843355	0.180478	ns	IPR050173;IPR036640;IPR027417;IPR044746;IPR003593;IPR044726;IPR011527;IPR017871;IPR003439	ABC transporter-like, ATP-binding domain;ATP-binding cassette transporter C-like;ABC transporter C family, six-transmembrane helical domain 1;ABC transporter C family, six-transmembrane helical domain 2;P-loop containing nucleoside triphosphate hydrolase;AAA+ ATPase domain;ABC transporter type 1, transmembrane domain superfamily;ABC transporter-like, conserved site;ABC transporter type 1, transme…	GO:0005524;GO:0140359;GO:0016020;GO:0042626;GO:0055085;GO:0016887	NA	NA	NA	NA	NA	NA	NA	X	Orysur_g3529	1.77869	0.0253551	0.749828	ns	IPR036383;IPR000884;IPR013098;IPR013273;IPR002223;IPR008197;IPR013783;IPR036179;IPR010294;IPR010909;IPR003599;IPR007110;IPR036880;IPR036645;IPR003598;IPR020901;IPR045371	WAP-type 'four-disulfide core' domain;ADAMTS/ADAMTS-like, Spacer 1;Proteinase inhibitor I2, Kunitz, conserved site;Immunoglobulin-like fold;Pancreatic trypsin inhibitor Kunitz domain;Pancreatic trypsin inhibitor Kunitz domain superfamily;Immunoglobulin I-set;Thrombospondin type-1 (TSP1) repeat;Immunoglobulin-like domain;Immunoglobulin-like domain superfamily;Immunoglobulin subtype 2;Immunoglobuli…	GO:0007179;GO:0030414;GO:0005576;GO:0030198;GO:0004867;GO:0050431;GO:0005615;GO:0048019	NA	NA	NA	NA	NA	NA	NA	X	81691.9	-0.0314835	0.0526779	0.254691	0.634069	SHIKI_01525	K00800	Metabolism	Amino acid metabolism	Phenylalanine, tyrosine and tryptophan biosynthesis	aroA; 3-phosphoshikimate 1-carboxyvinyltransferase	NO		13326.4	0.0062761	0.0672735	0.898675
	Orysur_g6498	-0.698518	0.00848837	0.181155	ns	IPR020846;IPR036259;IPR011701	MFS transporter superfamily;Major facilitator superfamily domain;Major facilitator superfamily	GO:0016020;GO:0055085;GO:0022857	NA	NA	NA	NA	NA	NA	NA	X	Orysur_g4351	1.60677	0.0256957	0.75699	ns				NA	NA	NA	NA	NA	NA	NA	X	5049.53	0.00177933	0.0456795	0.900826	0.957842	SHIKI_01535	K02959	Genetic Information Processing	Translation	Ribosome	RP-S16, MRPS16, rpsP; small subunit ribosomal protein S16	NO		8050.74	-0.0151606	0.0768008	0.911536
	Orysur_g12793	-1.83018	0.00860219	0.182518	ns	IPR026906;IPR032675;IPR001611	BspA-type LRR region;Leucine-rich repeat domain superfamily;Leucine-rich repeat	GO:0005515	K16358	Brite Hierarchies	Protein families: signaling and cellular processes	Cell adhesion molecules	LRFN5, SALM5; leucine-rich repeat and fibronectin type-III domain-containing protein 5	NA	NA	X	Orysur_g2187	1.17278	0.0263299	0.772711	ns	IPR013087;IPR051520	Zinc finger C2H2-type;Elbow/Noc Zinc Finger	GO:0045892;GO:0005634	NA	NA	NA	NA	NA	NA	NA	X	9472.24	0.0038272	0.0444836	0.892442	0.954705	SHIKI_01540	NA	NA	NA	NA	NA	NO		26135.4	0.00491333	0.0882721	0.913704
	Orysur_g820	-0.810888	0.00860385	0.182518	ns	IPR007940	SH3-binding 5	GO:0035556;GO:0004860;GO:0005737	NA	NA	NA	NA	NA	NA	NA	X	Orysur_g1498	2.35463	0.0267649	0.778212	ns	IPR036524;IPR017789;IPR002908;IPR020895	Frataxin/CyaY superfamily;Frataxin;Frataxin conserved site;Frataxin/CyaY	GO:0006879;GO:0008198;GO:0008199;GO:0034986;GO:0051537;GO:0016226;GO:0018283;GO:0005739;GO:0004322	K19054	Metabolism	Metabolism of cofactors and vitamins	Porphyrin metabolism	FXN; frataxin	NA	NA	X	138458	0.0239381	0.0495809	0.368325	0.75302	SHIKI_01545	K02470	Brite Hierarchies	Protein families: genetic information processing	DNA replication proteins	gyrB; DNA gyrase subunit B	NO		28816.5	-0.00489983	0.0886325	0.908878
	Orysur_g7536	-0.577957	0.00862235	0.182518	ns	IPR000990	Innexin	GO:0007602;GO:0005886;GO:0005243;GO:0005921	K22037	Brite Hierarchies	Protein families: signaling and cellular processes	Transporters	inx, zpg, ogre, shakB; innexin	NA	NA	X	Orysur_g7113	1.62051	0.0267697	0.778212	ns	IPR015817;IPR015255;IPR015816;IPR015819;IPR001747;IPR050733;IPR001846;IPR011030	Vitellogenin, N-terminal;Lipovitellin-phosvitin complex, superhelical domain;Vitellogenin/Apolipophorin;Vitellinogen, open beta-sheet, subdomain 1;Vitellinogen, beta-sheet N-terminal;von Willebrand factor, type D domain;Lipid transport protein, beta-sheet shell;Vitellinogen, open beta-sheet	GO:0005319;GO:0006869	K06271	Environmental Information Processing	Signal transduction	Rap1 signaling pathway	TLN; talin	NA	NA	X	78822.2	-0.148947	0.0663877	0.00198435	0.0782399	SHIKI_01555	K08301	Brite Hierarchies	Protein families: genetic information processing	Messenger RNA biogenesis	rng, cafA; ribonuclease G	NO		14137.3	0.00356866	0.0888355	0.936805
	Orysur_g5231	-1.20429	0.00865393	0.182691	ns				NA	NA	NA	NA	NA	NA	NA	X	Orysur_g7791	2.15262	0.0268209	0.778212	ns	IPR003736;IPR039298;IPR029069;IPR006683	Phenylacetic acid degradation-related domain;Thioesterase domain;Acyl-coenzyme A thioesterase 13;HotDog domain superfamily	GO:0047617	K17362	Brite Hierarchies	Protein families: metabolism	Lipid biosynthesis proteins	ACOT13; acyl-coenzyme A thioesterase 13	NA	NA	X	10358.1	0.00952978	0.0510387	0.620749	0.873987	SHIKI_01560	NA	NA	NA	NA	NA	NO		2549.31	-0.00370938	0.084252	0.935246
	Orysur_g3899	-0.679013	0.00868473	0.182848	ns	IPR036691;IPR050410;IPR005135	Endonuclease/exonuclease/phosphatase;Endonuclease/exonuclease/phosphatase superfamily;CCR4/nocturin mRNA turnover and transcription	GO:0000175;GO:0003824	K18764	Brite Hierarchies	Protein families: genetic information processing	Messenger RNA biogenesis	NOCT, CCRN4L; nocturnin	NA	NA	X	Orysur_g3723	1.53101	0.0271307	0.78424	ns	IPR015424;IPR002129;IPR015421	Pyridoxal phosphate-dependent decarboxylase;Pyridoxal phosphate-dependent transferase;Pyridoxal phosphate-dependent transferase, major domain	GO:0030170;GO:0016831;GO:0016830;GO:0005737;GO:0019752	K01580	Metabolism	Carbohydrate metabolism	Butanoate metabolism	E4.1.1.15, gadB, gadA, GAD; glutamate decarboxylase	NA	NA	X	5897.31	0.119136	0.0867215	0.0124834	0.204778	SHIKI_01565	K00175	Metabolism	Carbohydrate metabolism	Glycolysis / Gluconeogenesis	korB, oorB, oforB; 2-oxoglutarate/2-oxoacid ferredoxin oxidoreductase subunit beta	NO		2202.44	0.00325858	0.091875	0.93534
	Orysur_g4868	-1.06252	0.00873824	0.183479	ns	IPR046347;IPR004827;IPR008917;IPR004826;IPR024874	Transcription factor, Skn-1-like, DNA-binding domain superfamily;Basic-leucine zipper domain superfamily;Basic leucine zipper domain, Maf-type;Basic-leucine zipper domain;Transcription factor Maf family	GO:0006355;GO:0005634;GO:0000978;GO:0003700;GO:0006357;GO:0000981;GO:0003677	K07595	Human Diseases	Endocrine and metabolic disease	Type II diabetes mellitus	MAFA; transcription factor MAFA	NA	NA	X	Orysur_g1073	-1.06829	0.0275164	0.789767	ns				NA	NA	NA	NA	NA	NA	NA	X	25111.8	0.0878071	0.0573439	0.0231925	0.204778	SHIKI_01570	K01870	Genetic Information Processing	Translation	Aminoacyl-tRNA biosynthesis	IARS, ileS; isoleucyl-tRNA synthetase	NO		41271.9	-0.00449431	0.0675894	0.928132
	Orysur_g6105	2.45503	0.00878623	0.183601	ns	IPR039193;IPR012340	Nucleic acid-binding, OB-fold;Small ribosomal subunit protein uS17m, metazoa	GO:0032543;GO:0005763;GO:0003735	K02961	Genetic Information Processing	Translation	Ribosome	RP-S17, MRPS17, rpsQ; small subunit ribosomal protein S17	NA	NA	X	Orysur_g2667	1.54151	0.0275273	0.789767	ns	IPR036291;IPR002347;IPR020904	Short-chain dehydrogenase/reductase SDR;Short-chain dehydrogenase/reductase, conserved site;NAD(P)-binding domain superfamily	GO:0016491	K15890	Metabolism	Metabolism of terpenoids and polyketides	Terpenoid backbone biosynthesis	FOHSDR; NADP+-dependent farnesol dehydrogenase	NA	NA	X	603083	-0.11334	0.0778176	0.013313	0.204778	SHIKI_01575	NA	NA	NA	NA	NA	NO		32006	0.00251841	0.0929061	0.945854
	Orysur_g12295	1.50749	0.00879103	0.183601	ns	IPR017182;IPR010286;IPR029063	Methyltransferase METTL16/PsiM;METTL16/RlmF family;S-adenosyl-L-methionine-dependent methyltransferase superfamily	GO:0052907;GO:0008168;GO:0070475;GO:0005634	K11393	Brite Hierarchies	Protein families: genetic information processing	Messenger RNA biogenesis	METTL16, METT10D; U6 snRNA m6A methyltransferase	NA	NA	X	Orysur_g5922	0.753552	0.0288145	0.804029	ns	IPR018114;IPR043504;IPR033116;IPR009003;IPR001254;IPR001314	Peptidase S1, PA clan;Peptidase S1, PA clan, chymotrypsin-like fold;Serine proteases, trypsin family, serine active site;Serine proteases, trypsin domain;Serine proteases, trypsin family, histidine active site;Peptidase S1A, chymotrypsin family	GO:0004252;GO:0006508	NA	NA	NA	NA	NA	NA	NA	X	151.732	0.00588094	0.053278	0.606399	0.873987	SHIKI_01585	NA	NA	NA	NA	NA	NO		3337.58	-0.00491966	0.0736145	0.948096
	Orysur_g8722	0.880338	0.00886752	0.184576	ns	IPR003008;IPR008280;IPR017975;IPR036525;IPR004057;IPR000217	Tubulin/FtsZ, GTPase domain superfamily;Tubulin/FtsZ, C-terminal;Tubulin/FtsZ, GTPase domain;Tubulin, conserved site;Epsilon tubulin;Tubulin	GO:0005874;GO:0005525;GO:0007017	K10390	Cellular Processes	Cell motility	Motor proteins	TUBD; tubulin delta	NA	NA	X	Orysur_g5959	0.917158	0.0288447	0.804029	ns	IPR046341;IPR001214;IPR053010	SET domain;SET domain-containing protein SmydA-8;SET domain superfamily	GO:0005515	NA	NA	NA	NA	NA	NA	NA	X	5474.77	0.0394421	0.0569778	0.176777	0.581247	SHIKI_01590	K02939	Genetic Information Processing	Translation	Ribosome	RP-L9, MRPL9, rplI; large subunit ribosomal protein L9	NO		25228.4	0.00227016	0.0940424	0.95298
	Orysur_g2783	1.06565	0.00888498	0.184576	ns				NA	NA	NA	NA	NA	NA	NA	X	Orysur_g3422	-0.548158	0.0289388	0.804029	ns	IPR050281;IPR036188;IPR002937	Amine oxidase;Flavin monoamine oxidase and related enzymes;FAD/NAD(P)-binding domain superfamily	GO:0016491;GO:0046592	NA	NA	NA	NA	NA	NA	NA	X	14920.1	0.00403711	0.0407592	0.882097	0.94731	SHIKI_01595	K02963	Genetic Information Processing	Translation	Ribosome	RP-S18, MRPS18, rpsR; small subunit ribosomal protein S18	NO		168.212	0.00179829	0.096615	0.957547
	Orysur_g320	1.81432	0.00894653	0.185302	ns	IPR051384;IPR019545	DM13 domain;Methuselah G-protein coupled receptor	GO:0005886;GO:0008528;GO:0007186	NA	NA	NA	NA	NA	NA	NA	X	Orysur_g5888	1.53697	0.0289569	0.804029	ns	IPR009030;IPR050751;IPR000742;IPR049883;IPR001881;IPR018097;IPR055088;IPR026823;IPR000152	NOTCH1 EGF-like calcium-binding domain;EGF-like domain;Growth factor receptor cysteine-rich domain superfamily;EGF-like calcium-binding domain;Complement Clr-like EGF domain;EGF-type aspartate/asparagine hydroxylation site;Extracellular matrix structural protein;Fibulin, C-terminal Ig-like domain;EGF-like calcium-binding, conserved site	GO:0005509	K17307	Cellular Processes	Cell motility	Cytoskeleton in muscle cells	FBLN1_2; fibulin 1/2	NA	NA	X	14487.8	-0.0042828	0.0419429	0.868365	0.938867	SHIKI_01600	K02990	Genetic Information Processing	Translation	Ribosome	RP-S6, MRPS6, rpsF; small subunit ribosomal protein S6	NO		7018.59	-1.14e-05	0.092045	0.966144
	Orysur_g7241	0.71946	0.00898451	0.185302	ns	IPR033661;IPR033177;IPR003817	Phosphatidylserine decarboxylase, eukaryotic type 1;Phosphatidylserine decarboxylase-related;Phosphatidylserine decarboxylase, bacterial/eukaryotic	GO:0004609;GO:0006646;GO:0005739;GO:0008654	K01613	Metabolism	Lipid metabolism	Glycerophospholipid metabolism	psd, PISD; phosphatidylserine decarboxylase	NA	NA	X	Orysur_g1675	0.892356	0.0289949	0.804029	ns	IPR008677	MRVI1	""	NA	NA	NA	NA	NA	NA	NA	X	5819.13	0.0716634	0.0805146	0.0548127	0.336184	SHIKI_01605	K04487	Metabolism	Metabolism of cofactors and vitamins	Thiamine metabolism	iscS, NFS1; cysteine desulfurase	NO		9891.28	0.00274195	0.0649079	0.970527
	Orysur_g7381	-2.57292	0.00901019	0.185302	ns	IPR001611;IPR032675;IPR003591;IPR026906;IPR050328	Leucine-rich repeat, typical subtype;Leucine-rich repeat;Multifunctional Developmental and Immune Receptor;BspA-type LRR region;Leucine-rich repeat domain superfamily	GO:0031012;GO:0005515;GO:0005615	NA	NA	NA	NA	NA	NA	NA	X	Orysur_g12536	-1.09968	0.0293737	0.804029	ns	IPR018114;IPR001314;IPR043504;IPR050430;IPR009003;IPR001254	Peptidase S1, PA clan, chymotrypsin-like fold;Peptidase S1A, chymotrypsin family;Peptidase S1 family serine proteases;Peptidase S1, PA clan;Serine proteases, trypsin family, histidine active site;Serine proteases, trypsin domain	GO:0006508;GO:0004252	K01352	Environmental Information Processing	Signaling molecules and interaction	Neuroactive ligand-receptor interaction	GZMA; granzyme A	NA	NA	X	995.861	0.0288448	0.0572749	0.216259	0.621745	SHIKI_01610	NA	NA	NA	NA	NA	NO		9113.43	-0.00178906	0.0864234	0.977097
	Orysur_g9229	0.786603	0.00902303	0.185302	ns	IPR000421;IPR050122;IPR000719;IPR008979;IPR008266;IPR020635;IPR048525;IPR001245;IPR011009	Protein kinase domain;Galactose-binding-like domain superfamily;Tyrosine-protein kinase, catalytic domain;Serine-threonine/tyrosine-protein kinase, catalytic domain;Discoidin domain-containing receptor 1/2, DS-like domain;Tyrosine-protein kinase, active site;Receptor Tyrosine Kinase;Coagulation factor 5/8, C-terminal domain;Protein kinase-like domain superfamily	GO:0033674;GO:0006468;GO:0004714;GO:0038062;GO:0005886;GO:0007275;GO:0007169;GO:0005524;GO:0004713;GO:0051897;GO:0043235;GO:0005518;GO:0010976;GO:0004672	K05125	Brite Hierarchies	Protein families: metabolism	Protein kinases	DDR2, TKT, CD167b; discoidin domain receptor family member 2	NA	NA	X	Orysur_g7968	1.27114	0.0293881	0.804029	ns	IPR024079;IPR000718;IPR008753;IPR042089;IPR018497	Peptidase M13;Peptidase M13, N-terminal domain;Metallopeptidase, catalytic domain superfamily;Peptidase M13, domain 2;Peptidase M13, C-terminal domain	GO:0016485;GO:0008237;GO:0006508;GO:0004222;GO:0005886	NA	NA	NA	NA	NA	NA	NA	X	2071.55	-0.00151174	0.0498691	0.902315	0.957842	SHIKI_01615	K14742	Brite Hierarchies	Protein families: genetic information processing	Transfer RNA biogenesis	tsaB; tRNA threonylcarbamoyladenosine biosynthesis protein TsaB	NO		12474.5	-0.000985546	0.0774306	0.982884
	Orysur_g2582	-0.720176	0.00903853	0.185302	ns	IPR000668;IPR038765;IPR013201;IPR039417;IPR025660;IPR000169;IPR025661;IPR013128	Papain-like cysteine endopeptidase;Cysteine peptidase, asparagine active site;Peptidase C1A;Peptidase C1A, papain C-terminal;Cysteine peptidase, cysteine active site;Cysteine peptidase, histidine active site;Papain-like cysteine peptidase superfamily;Cathepsin propeptide inhibitor domain (I29)	GO:0006508;GO:0008234	NA	NA	NA	NA	NA	NA	NA	X	Orysur_g12928	-0.818801	0.0294071	0.804029	ns	IPR006621;IPR052728;IPR002656	Nose resistant-to-fluoxetine protein, N-terminal;Oxygen and lipid transport regulator;Acyltransferase 3 domain	GO:0016747	NA	NA	NA	NA	NA	NA	NA	X	2836.79	-0.00623551	0.0490653	0.767294	0.901442	SHIKI_01620	K01507	Metabolism	Energy metabolism	Oxidative phosphorylation	ppa; inorganic pyrophosphatase	NO		73645.8	-0.000148613	0.0657606	0.9965
	Orysur_g9452	1.22962	0.00913686	0.186827	ns				NA	NA	NA	NA	NA	NA	NA	X	Orysur_g7112	-1.16561	0.0296714	0.804029	ns	IPR044598;IPR036875;IPR001878;IPR035979;IPR012677;IPR000504	Zinc finger CCHC-type and RNA-binding motif-containing protein 1;Nucleotide-binding alpha-beta plait domain superfamily;RNA-binding domain superfamily;Zinc finger, CCHC-type superfamily;RNA recognition motif domain;Zinc finger, CCHC-type	GO:0008270;GO:0000398;GO:0003723;GO:0003676;GO:0005689	K13154	Brite Hierarchies	Protein families: genetic information processing	Spliceosome	ZCRB1; U11/U12 small nuclear ribonucleoprotein 31 kDa protein	NA	NA	X
	Orysur_g1218	-0.507475	0.00929602	0.189585	ns	IPR026888;IPR046433;IPR003702;IPR037171;IPR038460	NagB/RpiA transferase-like;Acetyl-CoA hydrolase/transferase, C-terminal domain superfamily;Acetyl-CoA hydrolase/transferase, C-terminal domain;Acetyl-CoA hydrolase/transferase, N-terminal;Acetyl-CoA hydrolase/transferase	GO:0006083;GO:0005739;GO:0008410;GO:0008775	NA	NA	NA	NA	NA	NA	NA	X	Orysur_g2674	0.909171	0.0297389	0.804029	ns	IPR036291;IPR002347;IPR020904	Short-chain dehydrogenase/reductase, conserved site;Short-chain dehydrogenase/reductase SDR;NAD(P)-binding domain superfamily	GO:0016491	K15890	Metabolism	Metabolism of terpenoids and polyketides	Terpenoid backbone biosynthesis	FOHSDR; NADP+-dependent farnesol dehydrogenase	NA	NA	X
	Orysur_g1868	0.829751	0.00932093	0.189598	ns	IPR043504;IPR033116;IPR001254;IPR001314;IPR018114;IPR051487;IPR038565;IPR022700;IPR009003	Peptidase S1, PA clan;Serine/Threonine Proteases with Immune and Developmental Roles;Serine proteases, trypsin domain;Peptidase S1, PA clan, chymotrypsin-like fold;Peptidase S1A, chymotrypsin family;Serine proteases, trypsin family, histidine active site;Serine proteases, trypsin family, serine active site;Proteinase, regulatory CLIP domain;Proteinase, regulatory CLIP domain superfamily	GO:0006508;GO:0004252	NA	NA	NA	NA	NA	NA	NA	X	Orysur_g11243	1.16647	0.0297425	0.804029	ns	IPR041793;IPR002404;IPR029071;IPR001452;IPR000048;IPR036028;IPR019749;IPR000299;IPR035963;IPR011993;IPR051567;IPR027417;IPR000857;IPR001609;IPR014352;IPR019748;IPR036961;IPR036106;IPR038185;IPR041794	SH3 domain;FERM domain;IQ motif, EF-hand binding site;Unconventional Myosin ATPase;SH3-like domain superfamily;MyTH4 domain;FERM superfamily, second domain;Myosin head, motor domain-like;FERM central domain;Kinesin motor domain superfamily;Band 4.1 domain;Class VII myosin, motor domain;PH-like domain superfamily;Myosin VII, FERM domain C-lobe, repeat 2;MyTH4 domain superfamily;P-loop containing n…	GO:0003774;GO:0005524;GO:0005856;GO:0005515;GO:0016459	K10359	Cellular Processes	Cell motility	Motor proteins	MYO7A, USH1B; myosin VIIa	NA	NA	X
	Orysur_g4724	-1.80216	0.00938992	0.190406	ns	IPR000172;IPR012132;IPR036188;IPR007867	Glucose-methanol-choline oxidoreductase, N-terminal;Glucose-methanol-choline oxidoreductase, C-terminal;FAD/NAD(P)-binding domain superfamily;Glucose-methanol-choline oxidoreductase	GO:0016491;GO:0050660;GO:0016614	K00108	Metabolism	Amino acid metabolism	Glycine, serine and threonine metabolism	betA, CHDH; choline dehydrogenase	NA	NA	X	Orysur_g4663	-0.989748	0.0298867	0.804029	ns	IPR008547;IPR029058	Protein of unknown function DUF829, TMEM53;Alpha/Beta hydrolase fold	GO:0017171	NA	NA	NA	NA	NA	NA	NA	X
	Orysur_g1156	0.575497	0.00940936	0.190406	ns	IPR036638;IPR003650;IPR050370;IPR011598	Helix-loop-helix DNA-binding domain superfamily;Myc-type, basic helix-loop-helix (bHLH) domain;Orange domain;Hairy and Enhancer of Split/HEY-related	GO:0006355;GO:0003677;GO:0046983	K03963	Metabolism	Energy metabolism	Oxidative phosphorylation	NDUFB7; NADH dehydrogenase (ubiquinone) 1 beta subcomplex subunit 7	NA	NA	X	Orysur_g11319	0.642476	0.029915	0.804029	ns	IPR002076;IPR030457	ELO family, conserved site;ELO family	GO:0019367;GO:0009922;GO:0005789;GO:0016020;GO:0042761;GO:0034626;GO:0034625;GO:0030148	K10203	Metabolism	Lipid metabolism	Fatty acid elongation	ELOVL6; elongation of very long chain fatty acids protein 6	NA	NA	X
	Orysur_g9713	0.641839	0.00946591	0.190864	ns	IPR018114;IPR009003;IPR043504;IPR001314;IPR051333;IPR001254;IPR031986	Peptidase S1, PA clan;Serine protease gd, N-terminal domain;Serine proteases, trypsin domain;CLIP domain-containing serine protease;Peptidase S1, PA clan, chymotrypsin-like fold;Serine proteases, trypsin family, histidine active site;Peptidase S1A, chymotrypsin family	GO:0006508;GO:0004252	NA	NA	NA	NA	NA	NA	NA	X	Orysur_g9051	-0.506643	0.0299284	0.804029	ns	IPR038023;IPR011993;IPR000697;IPR014885	WH1/EVH1 domain;VASP tetramerisation domain superfamily;VASP tetramerisation;PH-like domain superfamily	GO:0017124	K05746	Environmental Information Processing	Signal transduction	Rap1 signaling pathway	ENAH, MENA; enabled	NA	NA	X
	Orysur_g3372	1.61478	0.0094809	0.190864	ns	IPR056549;IPR039788	Nucleolar protein 4 family;Nucleolar protein 4, helical domain	""	NA	NA	NA	NA	NA	NA	NA	X	Orysur_g3605	1.37477	0.0299584	0.804029	ns				NA	NA	NA	NA	NA	NA	NA	X
	Orysur_g4258	-1.96932	0.00951666	0.191092	ns	IPR014030;IPR032821;IPR009081;IPR016035;IPR036736;IPR016039;IPR013149;IPR049900;IPR029058;IPR020843;IPR049391;IPR014043;IPR018201;IPR001227;IPR020806;IPR013968;IPR050091;IPR011032;IPR036291;IPR020841;IPR014031;IPR042104	Polyketide synthase, beta-ketoacyl synthase domain;Polyketide synthase, dehydratase domain superfamily;Fatty acid synthase, pseudo-KR domain;Acyl transferase/acyl hydrolase/lysophospholipase;ACP-like superfamily;Thiolase-like;Polyketide/metazoan fatty acid synthase, dehydratase domain;Polyketide synthase-like, phosphopantetheine-binding domain;GroES-like superfamily;Polyketide synthase, enoylredu…	GO:0004312;GO:0016746;GO:0031177;GO:0006633;GO:0016740;GO:0016491;GO:0004315	K00665	Metabolism	Lipid metabolism	Fatty acid biosynthesis	FASN; fatty acid synthase, animal type	NA	NA	X	Orysur_g6651	-0.81478	0.0300403	0.804029	ns	IPR001478;IPR036034	PDZ domain;PDZ superfamily	GO:0005515	NA	NA	NA	NA	NA	NA	NA	X
	Orysur_g3334	-0.697487	0.00956323	0.191534	ns	IPR002155;IPR020613;IPR020616;IPR020617;IPR020615;IPR020610;IPR016039	Thiolase-like;Thiolase, conserved site;Thiolase, N-terminal;Thiolase, acyl-enzyme intermediate active site;Thiolase, C-terminal;Thiolase, active site;Thiolase	GO:0003985;GO:0016746;GO:0006635;GO:0005739;GO:0016747	K07508	Metabolism	Lipid metabolism	Fatty acid elongation	ACAA2; acetyl-CoA acyltransferase 2	NA	NA	X	Orysur_g3949	1.04051	0.0302946	0.804029	ns	IPR050645;IPR000560;IPR029033	Histidine phosphatase superfamily;Histidine phosphatase superfamily, clade-2;Histidine Acid Phosphatase	GO:0016311;GO:0016791	K14410	Metabolism	Metabolism of cofactors and vitamins	Riboflavin metabolism	ACP2; lysosomal acid phosphatase	NA	NA	X
	Orysur_g10568	-0.82246	0.009599	0.191759	ns	IPR045010;IPR011032;IPR036291;IPR041694;IPR013149;IPR020843;IPR014190	Oxidoreductase, N-terminal domain;Leukotriene B4 12-hydroxydehydrogenase/15-oxo-prostaglandin 13-reductase;GroES-like superfamily;NAD(P)-binding domain superfamily;Polyketide synthase, enoylreductase domain;Alcohol dehydrogenase-like, C-terminal;Medium-chain dehydrogenase/reductase	GO:0016628;GO:0032440;GO:0006693;GO:0005737;GO:0047522;GO:0016491	K13948	Metabolism	Lipid metabolism	Arachidonic acid metabolism	PTGR1, LTB4DH; prostaglandin reductase 1	NA	NA	X	Orysur_g5517	0.620641	0.0303438	0.804029	ns	IPR036259;IPR004156;IPR002350;IPR036058	Organic anion transporter polypeptide;Kazal domain superfamily;MFS transporter superfamily;Kazal domain	GO:0055085;GO:0005515;GO:0016020;GO:0043252;GO:0015347;GO:0016323	NA	NA	NA	NA	NA	NA	NA	X
	Orysur_g11955	-0.54545	0.00967423	0.192769	ns	IPR050223;IPR006139;IPR006140;IPR036291;IPR029753	NAD(P)-binding domain superfamily;D-isomer specific 2-hydroxyacid dehydrogenase, NAD-binding domain conserved site;D-isomer specific 2-hydroxyacid dehydrogenase;D-isomer specific 2-hydroxyacid dehydrogenase, NAD-binding domain;D-isomer specific 2-hydroxyacid dehydrogenase, catalytic domain	GO:0016618;GO:0008465;GO:0005829;GO:0051287;GO:0030267;GO:0016616	K00049	Metabolism	Carbohydrate metabolism	Pyruvate metabolism	GRHPR; glyoxylate/hydroxypyruvate reductase	NA	NA	X	Orysur_g4650	1.12494	0.0303809	0.804029	ns				NA	NA	NA	NA	NA	NA	NA	X
	Orysur_g5975	1.10292	0.0097257	0.193301	ns	IPR011701;IPR050327;IPR036259	MFS transporter superfamily;Proton-linked Monocarboxylate Transporter;Major facilitator superfamily	GO:0022857;GO:0055085	NA	NA	NA	NA	NA	NA	NA	X	Orysur_g11435	1.09246	0.0304569	0.804029	ns	IPR009057;IPR013847;IPR017970;IPR016362;IPR000327;IPR050255;IPR010982;IPR001356	POU domain transcription factor;POU domain;Homeobox, conserved site;Homeodomain;Homedomain-like superfamily;Lambda repressor-like, DNA-binding domain superfamily;POU-domain transcription factor, class 3;POU-specific domain	GO:0000981;GO:0007420;GO:0000978;GO:0006357;GO:0005634;GO:0003677;GO:0006355;GO:0003700	K09365	Brite Hierarchies	Protein families: genetic information processing	Transcription factors	POU3F, OTF; POU domain transcription factor, class 3	NA	NA	X
	Orysur_g10499	0.666332	0.00993171	0.195973	ns	IPR031468;IPR035892;IPR037749;IPR039010;IPR037752;IPR051634;IPR000008	Extended synaptotagmin, C-terminal C2 domain;Synaptotagmin-like mitochondrial-lipid-binding domain;Extended synaptotagmin, C2B domain;Synaptotagmin, SMP domain;Extended Synaptotagmin;C2 domain superfamily;C2 domain	GO:0031210;GO:0005789;GO:0005509;GO:0006869;GO:0005544;GO:0035091;GO:0008429;GO:0061817;GO:0008289	NA	NA	NA	NA	NA	NA	NA	X	Orysur_g400	0.889882	0.0305532	0.804029	ns	IPR003593;IPR049080;IPR041679;IPR026122;IPR047187;IPR027417;IPR041677	Helicase MOV-10-like, beta-barrel domain;DNA2/NAM7 helicase, helicase domain;DNA2/NAM7 helicase-like, C-terminal;Upf1-like, C-terminal helicase domain;AAA+ ATPase domain;Helicase MOV-10/SDE3, DEXXQ/H-box helicase domain;P-loop containing nucleoside triphosphate hydrolase	GO:0004386;GO:0016887;GO:0032574;GO:0003723	K18422	Brite Hierarchies	Protein families: genetic information processing	Messenger RNA biogenesis	MOV10; helicase MOV-10	NA	NA	X
	Orysur_g12595	-1.05573	0.00993878	0.195973	ns	IPR011037;IPR005303;IPR005302	Molybdenum cofactor sulfurase, C-terminal;Molybdenum cofactor sulfurase, middle domain;Pyruvate kinase-like, insert domain superfamily	GO:0030151;GO:0030170;GO:0003824	NA	NA	NA	NA	NA	NA	NA	X	Orysur_g12715	0.49653	0.0306607	0.804029	ns	IPR002159;IPR005428	CD36/scavenger receptor class B member 1;CD36 family	GO:0005044;GO:0005737;GO:0016020	K13885	Genetic Information Processing	Information processing in viruses	Virion - Hepatitis viruses	SCARB1; scavenger receptor class B, member 1	NA	NA	X
	Orysur_g9498	-0.780407	0.00995698	0.195973	ns	IPR037062;IPR012301;IPR036291;IPR015884;IPR046346;IPR001891;IPR012302	Malic enzyme, N-terminal domain superfamily;Malic enzyme, NAD-binding;NAD(P)-binding domain superfamily;Malic enzyme, N-terminal domain;Malic enzyme, conserved site;Malic oxidoreductase;Aminoacid dehydrogenase-like, N-terminal domain superfamily	GO:0006108;GO:0004473;GO:0016616;GO:0004470;GO:0005739;GO:0006090;GO:0051287	K00029	Metabolism	Carbohydrate metabolism	Pyruvate metabolism	maeB; malate dehydrogenase (oxaloacetate-decarboxylating)(NADP+)	NA	NA	X	Orysur_g7126	1.13872	0.030661	0.804029	ns	IPR038765;IPR052398;IPR028889	Ubiquitin specific protease domain;Papain-like cysteine peptidase superfamily;Inactive ubiquitin carboxyl-terminal hydrolase	""	NA	NA	NA	NA	NA	NA	NA	X
	Orysur_g10416	0.625736	0.00996048	0.195973	ns	IPR000504;IPR035979;IPR012677;IPR039878	RNA-binding domain superfamily;Nucleotide-binding alpha-beta plait domain superfamily;RNA-binding protein 33;RNA recognition motif domain	GO:0003676;GO:0003723	NA	NA	NA	NA	NA	NA	NA	X	Orysur_g413	-0.484525	0.0306833	0.804029	ns	IPR050933;IPR001610;IPR001067;IPR000014;IPR013767;IPR011598;IPR035965;IPR036638	Myc-type, basic helix-loop-helix (bHLH) domain;PAS domain superfamily;Nuclear translocator;Helix-loop-helix DNA-binding domain superfamily;PAS domain;PAC motif;Circadian Clock Transcription Factors;PAS fold	GO:0046983;GO:0006355;GO:0005667;GO:0005737;GO:0003700;GO:0005634	K09026	Organismal Systems	Environmental adaptation	Circadian rhythm	NPAS2; neuronal PAS domain-containing protein 2	NA	NA	X
	Orysur_g5133	0.861143	0.0100141	0.196006	ns	IPR031167;IPR012675;IPR031662;IPR006073;IPR004095;IPR005225;IPR012676;IPR045001;IPR006074;IPR027417	TGS;Developmentally regulated GTP-binding protein;Beta-grasp domain superfamily;GTP binding domain;GTP1/OBG, conserved site;P-loop containing nucleoside triphosphate hydrolase;GTP binding protein, second domain;Small GTP-binding domain;OBG-type guanine nucleotide-binding (G) domain;TGS-like	GO:0005525;GO:0003924	K06944	Brite Hierarchies	Protein families: genetic information processing	Translation factors	DRG1, RBG1; developmentally-regulated GTP-binding protein 1	NA	NA	X	Orysur_g13243	1.19207	0.0307039	0.804029	ns	IPR003439;IPR027417;IPR013525;IPR003593;IPR017871;IPR047817	ABC-2 type transporter, transmembrane domain, bacterial-type;ABC-2 type transporter, transmembrane domain;ABC transporter-like, conserved site;ABC transporter-like, ATP-binding domain;AAA+ ATPase domain;P-loop containing nucleoside triphosphate hydrolase	GO:0140359;GO:0005524;GO:0016887;GO:0016020	NA	NA	NA	NA	NA	NA	NA	X
	Orysur_g7544	-0.739751	0.0100357	0.196006	ns	IPR036259;IPR020846;IPR011701;IPR050382	Major Facilitator Superfamily Sodium/Anion Cotransporter;Major facilitator superfamily;MFS transporter superfamily;Major facilitator superfamily domain	GO:0006820;GO:0016020;GO:0055085;GO:0022857	K08193	Brite Hierarchies	Protein families: signaling and cellular processes	Transporters	SLC17A; MFS transporter, ACS family, solute carrier family 17 (sodium-dependent inorganic phosphate cotransporter), other	NA	NA	X	Orysur_g3940	1.02102	0.0307936	0.804029	ns	IPR042097;IPR001930;IPR045357;IPR027268;IPR014782;IPR050344;IPR024571;IPR034016	Peptidase M1, membrane alanine aminopeptidase;Peptidase M1 family aminopeptidases;Aminopeptidase N-like , N-terminal domain superfamliy;Aminopeptidase N-type;Peptidase M4/M1, CTD superfamily;Peptidase M1, alanine aminopeptidase/leukotriene A4 hydrolase;ERAP1-like C-terminal domain;Aminopeptidase N-like , N-terminal domain	GO:0005615;GO:0008237;GO:0043171;GO:0005737;GO:0006508;GO:0042277;GO:0016020;GO:0008270;GO:0070006	K11140	Metabolism	Metabolism of other amino acids	Glutathione metabolism	ANPEP, CD13; aminopeptidase N	NA	NA	X
	Orysur_g3711	0.440219	0.0100524	0.196006	ns	IPR043129;IPR020902;IPR004000	Actin family;ATPase, nucleotide binding domain;Actin/actin-like conserved site	""	K17260	Cellular Processes	Transport and catabolism	Endocytosis	ACTR2, ARP2; actin-related protein 2	NA	NA	X	Orysur_g4773	1.32759	0.0308478	0.804029	ns	IPR036259;IPR011701;IPR020846	Major facilitator superfamily;MFS transporter superfamily;Major facilitator superfamily domain	GO:0055085;GO:0022857;GO:0016020	K14613	Organismal Systems	Digestive system	Vitamin digestion and absorption	SLC46A1; MFS transporter, PCFT/HCP family, solute carrier family 46 (folate transporter), member 1	NA	NA	X
	Orysur_g11692	-0.768388	0.0100625	0.196006	ns	IPR013078;IPR013079;IPR003094;IPR029033;IPR027417	Histidine phosphatase superfamily, clade-1;Histidine phosphatase superfamily;6-phosphofructo-2-kinase;P-loop containing nucleoside triphosphate hydrolase;Fructose-2,6-bisphosphatase	GO:0004331;GO:0006003;GO:0005829;GO:0006000;GO:0003873;GO:0003824;GO:0005524	K01103	Metabolism	Carbohydrate metabolism	Fructose and mannose metabolism	PFKFB3; 6-phosphofructo-2-kinase / fructose-2,6-biphosphatase 3	NA	NA	X	Orysur_g9586	-1.19097	0.0310289	0.806017	ns	IPR012506	Lysoplasmalogenase-like	GO:0016787;GO:0016020	K18575	Metabolism	Lipid metabolism	Ether lipid metabolism	TMEM86; alkenylglycerophosphocholine hydrolase	NA	NA	X
	Orysur_g3418	-2.08533	0.010205	0.198287	ns	IPR036865;IPR036273;IPR001251	CRAL-TRIO lipid binding domain;CRAL-TRIO lipid binding domain superfamily;CRAL/TRIO, N-terminal domain superfamily	GO:1902936;GO:0016020	NA	NA	NA	NA	NA	NA	NA	X	Orysur_g2885	1.41123	0.0311351	0.806054	ns	IPR036236;IPR052795;IPR013087	Zinc finger C2H2 superfamily;Zinc finger C2H2-type;Ras-responsive element-binding protein 1	GO:0000978;GO:0001228;GO:0005634;GO:0006357	K20210	Environmental Information Processing	Signal transduction	MAPK signaling pathway - fly	RREB1; ras-responsive element-binding protein 1	NA	NA	X
	Orysur_g3328	0.638935	0.0102969	0.19944	ns	IPR001805;IPR002173;IPR011611;IPR029056	Adenosine kinase;Carbohydrate/purine kinase, PfkB, conserved site;Carbohydrate kinase PfkB;Ribokinase-like	GO:0006144;GO:0005634;GO:0004001;GO:0005829;GO:0016301;GO:0006166	K00856	Metabolism	Nucleotide metabolism	Purine metabolism	ADK, adoK; adenosine kinase	NA	NA	X	Orysur_g2565	1.26654	0.0314915	0.807582	ns	IPR011009;IPR004119;IPR015897	Ecdysteroid kinase-like;Protein kinase-like domain superfamily;CHK kinase-like	""	NA	NA	NA	NA	NA	NA	NA	X
	Orysur_g12534	-0.946767	0.0103164	0.19944	ns	IPR009003;IPR001314;IPR043504;IPR001254	Peptidase S1, PA clan, chymotrypsin-like fold;Serine proteases, trypsin domain;Peptidase S1, PA clan;Peptidase S1A, chymotrypsin family	GO:0006508;GO:0004252	K01346	Organismal Systems	Digestive system	Pancreatic secretion	CELA2; pancreatic elastase II	NA	NA	X	Orysur_g12074	-0.746544	0.0315418	0.807582	ns	IPR000909;IPR017946;IPR051057;IPR042158	Phosphatidylinositol-specific phospholipase C, X domain;PI-PLC X domain-containing protein 1/2/3;PLC-like phosphodiesterase, TIM beta/alpha-barrel domain superfamily;Phosphoinositide phospholipase C domain-containing protein	GO:0008081;GO:0006629	NA	NA	NA	NA	NA	NA	NA	X
	Orysur_g124	-1.50729	0.0103571	0.19944	ns				NA	NA	NA	NA	NA	NA	NA	X	Orysur_g8197	1.53468	0.0315944	0.807582	ns	IPR035892;IPR000008	C2 domain superfamily;C2 domain	GO:0001786;GO:0030276;GO:0017156;GO:0005886;GO:0005509;GO:0000149;GO:0005544;GO:0070382	NA	NA	NA	NA	NA	NA	NA	X
	Orysur_g7419	-0.548138	0.0103665	0.19944	ns	IPR029021;IPR001251;IPR000387;IPR000242;IPR036273;IPR050348;IPR011074;IPR036865;IPR016130;IPR003595	CRAL/TRIO, N-terminal domain;CRAL-TRIO lipid binding domain superfamily;Tyrosine-specific protein phosphatases domain;Protein-tyrosine phosphatase, catalytic;CRAL-TRIO lipid binding domain;Protein-Tyrosine Phosphatase;CRAL/TRIO, N-terminal domain superfamily;Protein-tyrosine phosphatase, active site;Tyrosine-specific protein phosphatase, PTPase domain;Protein-tyrosine phosphatase-like	GO:0016311;GO:0004725;GO:0006470	K18038	Brite Hierarchies	Protein families: metabolism	Protein phosphatases and associated proteins	PTPN9, MEG2; tyrosine-protein phosphatase non-receptor type 9	NA	NA	X	Orysur_g2558	-0.565188	0.0318135	0.807582	ns	IPR000467;IPR050656	G-patch domain;PIN2/TERF1-interacting telomerase inhibitor	GO:0003676;GO:0005730	NA	NA	NA	NA	NA	NA	NA	X
	Orysur_g13028	-3.90406	0.010392	0.19944	ns	IPR037176;IPR001938	Thaumatin family;Osmotin/thaumatin-like superfamily	""	NA	NA	NA	NA	NA	NA	NA	X	Orysur_g1715	-0.717259	0.0318207	0.807582	ns	IPR008656;IPR041429;IPR040464	Inositol 1,3,4-trisphosphate 5/6-kinase, ATP-grasp domain;Inositol-tetrakisphosphate 1-kinase, N-terminal;Inositol-tetrakisphosphate 1-kinase	GO:0052726;GO:0047325;GO:0052746;GO:0052725;GO:0000287;GO:0005737;GO:0032957;GO:0005524	K00913	Metabolism	Carbohydrate metabolism	Inositol phosphate metabolism	ITPK1; inositol-1,3,4-trisphosphate 5/6-kinase / inositol-tetrakisphosphate 1-kinase	NA	NA	X
	Orysur_g6596	-0.507456	0.0104254	0.19959	ns	IPR005809;IPR016102;IPR005811;IPR013650;IPR013815;IPR017866;IPR034722	Succinyl-CoA synthetase-like;Succinate--CoA ligase-like, beta subunit;ATP-grasp fold, subdomain 1;ATP-citrate synthase/succinyl-CoA ligase, C-terminal domain;Succinyl-CoA synthetase, beta subunit, conserved site;Succinate--CoA ligase [GDP-forming] subunit beta, mitochondrial;ATP-grasp fold, succinyl-CoA synthetase-type	GO:0006104;GO:0042709;GO:0006099;GO:0005524;GO:0005739;GO:0003824;GO:0004776	K01900	Metabolism	Carbohydrate metabolism	Citrate cycle (TCA cycle)	LSC2; succinyl-CoA synthetase beta subunit	NA	NA	X	Orysur_g12001	-1.67649	0.0318809	0.807582	ns	IPR008606	Eukaryotic translation initiation factor 4E binding	GO:0008190;GO:0045947;GO:0005737	K18644	Organismal Systems	Aging	Longevity regulating pathway - multiple species	EIF4EBP2; eukaryotic translation initiation factor 4E binding protein 2	NA	NA	X
	Orysur_g7079	3.63688	0.0104952	0.200434	ns	IPR038446;IPR034819;IPR034977;IPR032296;IPR000504;IPR032292;IPR012677;IPR035979	RNA recognition motif domain;Nucleotide-binding alpha-beta plait domain superfamily;CPEB-1, RNA recognition motif 1;Cytoplasmic polyadenylation element-binding protein, ZZ domain;RNA-binding domain superfamily;Cytoplasmic polyadenylation element-binding protein 1, N-terminal;Cytoplasmic polyadenylation element-binding protein;CEBP, ZZ domain superfamily	GO:0000900;GO:0008135;GO:1990124;GO:0003730;GO:0003676;GO:0043005;GO:0005737;GO:0045182;GO:2000766;GO:0005634;GO:0045202;GO:0043022;GO:0006417;GO:0003723	K02602	Cellular Processes	Cell growth and death	Oocyte meiosis	CPEB, ORB; cytoplasmic polyadenylation element-binding protein	NA	NA	X	Orysur_g1171	-0.522569	0.0319294	0.807582	ns	IPR001965;IPR019787;IPR013083;IPR050548;IPR011011;IPR013761;IPR048589;IPR001660	Sterile alpha motif domain;Zinc finger, RING/FYVE/PHD-type;SAM domain-containing protein 1-like, WH domain;Zinc finger, FYVE/PHD-type;Zinc finger, PHD-finger;Sterile alpha motif/pointed domain superfamily;Polycomb group and chromatin remodeling factors;Zinc finger, PHD-type	GO:0042393;GO:0003682;GO:0045892;GO:0005515;GO:0003677;GO:0005634	K11367	Brite Hierarchies	Protein families: genetic information processing	Transcription machinery	CHD1; chromodomain-helicase-DNA-binding protein 1	NA	NA	X
	Orysur_g4337	-0.613224	0.0105703	0.201377	ns	IPR022630;IPR022631;IPR002133;IPR022629;IPR022636;IPR022628	S-adenosylmethionine synthetase, central domain;S-adenosylmethionine synthetase superfamily;S-adenosylmethionine synthetase;S-adenosylmethionine synthetase, C-terminal;S-adenosylmethionine synthetase, N-terminal;S-adenosylmethionine synthetase, conserved site	GO:0004478;GO:0006556;GO:0005524	K00789	Metabolism	Amino acid metabolism	Cysteine and methionine metabolism	metK, MAT; S-adenosylmethionine synthetase	NA	NA	X	Orysur_g7720	-0.779939	0.0323973	0.814665	ns	IPR029056;IPR017953;IPR000631	ATP/ADP-dependent (S)-NAD(P)H-hydrate dehydratase;Carbohydrate kinase, predicted, conserved site;Ribokinase-like	GO:0110051;GO:0016836;GO:0047453	K17757	Not Included in Pathway or Brite	Unclassified: metabolism	Enzymes with EC numbers	CARKD; ATP-dependent NAD(P)H-hydrate dehydratase	NA	NA	X
	Orysur_g9121	-0.643085	0.0106468	0.20193	ns	IPR029058;IPR001563	Peptidase S10, serine carboxypeptidase;Alpha/Beta hydrolase fold	GO:0004185;GO:0006508	K09645	Brite Hierarchies	Protein families: metabolism	Peptidases and inhibitors	CPVL; vitellogenic carboxypeptidase-like protein	NA	NA	X	Orysur_g3194	1.90825	0.0324213	0.814665	ns	IPR036508;IPR051940;IPR002557	Chitin-binding developmental regulator;Chitin binding domain;Chitin binding domain superfamily	GO:0005576;GO:0008061	NA	NA	NA	NA	NA	NA	NA	X
	Orysur_g10679	1.0157	0.010651	0.20193	ns	IPR018181;IPR029047;IPR013126;IPR029048;IPR043129	Heat shock protein 70kD, C-terminal domain superfamily;Heat shock protein 70, conserved site;ATPase, nucleotide binding domain;Heat shock protein 70 family;Heat shock protein 70kD, peptide-binding domain superfamily	GO:0005524;GO:0140662	K03283	Genetic Information Processing	Transcription	Spliceosome	HSPA1_6_8; heat shock 70kDa protein 1/6/8	NA	NA	X	Orysur_g11955	-0.648556	0.03269	0.818742	ns	IPR050223;IPR006139;IPR006140;IPR036291;IPR029753	NAD(P)-binding domain superfamily;D-isomer specific 2-hydroxyacid dehydrogenase, NAD-binding domain conserved site;D-isomer specific 2-hydroxyacid dehydrogenase;D-isomer specific 2-hydroxyacid dehydrogenase, NAD-binding domain;D-isomer specific 2-hydroxyacid dehydrogenase, catalytic domain	GO:0016618;GO:0008465;GO:0005829;GO:0051287;GO:0030267;GO:0016616	K00049	Metabolism	Carbohydrate metabolism	Pyruvate metabolism	GRHPR; glyoxylate/hydroxypyruvate reductase	NA	NA	X
	Orysur_g11475	-2.90727	0.0108581	0.205319	ns	IPR025980;IPR024951;IPR027417;IPR014729;IPR002891;IPR002650;IPR015947	Sulphate adenylyltransferase catalytic domain;Rossmann-like alpha/beta/alpha sandwich fold;ATP-sulfurylase PUA-like domain;Sulphate adenylyltransferase;Adenylyl-sulfate kinase;PUA-like superfamily;P-loop containing nucleoside triphosphate hydrolase	GO:0000103;GO:0004781;GO:0004020;GO:0005524;GO:0050428	K13811	Metabolism	Energy metabolism	Sulfur metabolism	PAPSS; 3'-phosphoadenosine 5'-phosphosulfate synthase	NA	NA	X	Orysur_g4245	1.35806	0.03282	0.819329	ns				K13171	Genetic Information Processing	Translation	Nucleocytoplasmic transport	SRRM1, SRM160; serine/arginine repetitive matrix protein 1	NA	NA	X
	Orysur_g11611	-0.963827	0.0108823	0.205319	ns	IPR015424;IPR015421;IPR023603;IPR015422;IPR001597	Pyridoxal phosphate-dependent transferase;Aromatic amino acid beta-eliminating lyase/threonine aldolase;Pyridoxal phosphate-dependent transferase, major domain;Pyridoxal phosphate-dependent transferase, small domain;Low specificity L-threonine aldolase-like	GO:0006567;GO:0016829;GO:0008732;GO:0006545;GO:0006520;GO:0005829	K01620	Metabolism	Amino acid metabolism	Glycine, serine and threonine metabolism	ltaE; threonine aldolase	NA	NA	X	Orysur_g12389	1.29974	0.033446	0.832252	ns	IPR000209;IPR023828;IPR008979;IPR036852;IPR002884;IPR023827;IPR034182;IPR015500;IPR022398	Peptidase S8, subtilisin, Ser-active site;Peptidase S8, subtilisin, Asp-active site;Galactose-binding-like domain superfamily;Peptidase S8, subtilisin, His-active site;Kexin/furin catalytic domain;Peptidase S8/S53 domain;Peptidase S8, subtilisin-related;P domain;Peptidase S8/S53 domain superfamily	GO:0016485;GO:0006508;GO:0016486;GO:0043005;GO:0004252;GO:0008236;GO:0005615;GO:0016020	K01360	Brite Hierarchies	Protein families: metabolism	Peptidases and inhibitors	PCSK2; proprotein convertase subtilisin/kexin type 2	NA	NA	X
	Orysur_g10105	0.550267	0.0109633	0.205943	ns	IPR046964;IPR003388	Reticulon 1-4;Reticulon	GO:0030424;GO:0005789	K20721	Brite Hierarchies	Protein families: genetic information processing	Membrane trafficking	RTN1; reticulon-1	NA	NA	X	Orysur_g7168	-1.43833	0.0341244	0.846394	ns	IPR033648;IPR007946;IPR038516;IPR033647;IPR038514	AAR2, N-terminal domain superfamily;A1 cistron-splicing factor, AAR2;AAR2, C-terminal domain;AAR2, C-terminal domain superfamily;AAR2, N-terminal	GO:0000244	K13205	Brite Hierarchies	Protein families: genetic information processing	Spliceosome	AAR2, C20orf4; A1 cistron-splicing factor AAR2	NA	NA	X
	Orysur_g7855	1.56059	0.0109682	0.205943	ns	IPR050476;IPR017972;IPR036396;IPR002403;IPR001128	Cytochrome P450, E-class, group IV;Insect Cytochrome P450 Detoxification;Cytochrome P450, conserved site;Cytochrome P450;Cytochrome P450 superfamily	GO:0016705;GO:0005506;GO:0004497;GO:0020037	K15003	Brite Hierarchies	Protein families: metabolism	Cytochrome P450	CYP9; cytochrome P450 family 9	NA	NA	X	Orysur_g1624	-0.522838	0.0342557	0.846919	ns	IPR000215;IPR023796;IPR042178;IPR042185;IPR036186	Serpin family;Serpin superfamily, domain 2;Serpin domain;Serpin superfamily, domain 1;Serpin superfamily	GO:0005615;GO:0004867	K13963	Human Diseases	Infectious disease: parasitic	Amoebiasis	SERPINB; serpin B	NA	NA	X
	Orysur_g9420	-2.38739	0.0110225	0.205979	ns	IPR036058;IPR004156;IPR002350;IPR036259	Organic anion transporter polypeptide;Kazal domain;Kazal domain superfamily;MFS transporter superfamily	GO:0005515;GO:0016323;GO:0016020;GO:0015347;GO:0043252;GO:0055085	NA	NA	NA	NA	NA	NA	NA	X	Orysur_g6058	1.61466	0.0347158	0.85361	ns	IPR043957;IPR003010;IPR040154;IPR036526	Carbon-nitrogen hydrolase superfamily;Biotinidase/VNN family;Vanin, C-terminal;Carbon-nitrogen hydrolase	""	K08069	Metabolism	Metabolism of cofactors and vitamins	Pantothenate and CoA biosynthesis	VNN; pantetheine hydrolase	NA	NA	X
	Orysur_g6910	0.807224	0.0110266	0.205979	ns	IPR006886	DNA-directed RNA polymerase III subunit Rpc5	GO:0042797;GO:0006351;GO:0005634;GO:0005666	K14721	Genetic Information Processing	Transcription	RNA polymerase	RPC5, POLR3E; DNA-directed RNA polymerase III subunit RPC5	NA	NA	X	Orysur_g1467	1.00385	0.0347483	0.85361	ns				NA	NA	NA	NA	NA	NA	NA	X
	Orysur_g902	-0.521512	0.0110492	0.205979	ns	IPR015422;IPR000277;IPR015421;IPR015424	Pyridoxal phosphate-dependent transferase, small domain;Pyridoxal phosphate-dependent transferase;Cys/Met metabolism, pyridoxal phosphate-dependent enzyme;Pyridoxal phosphate-dependent transferase, major domain	GO:0004123;GO:0030170;GO:0019346;GO:0019343;GO:0016846;GO:0005737	K01758	Metabolism	Amino acid metabolism	Glycine, serine and threonine metabolism	CTH; cystathionine gamma-lyase	NA	NA	X	Orysur_g1449	-1.29121	0.0351184	0.859954	ns	IPR004254	AdipoR/Haemolysin-III-related	GO:0016020;GO:0038023	NA	NA	NA	NA	NA	NA	NA	X
	Orysur_g12904	-1.05359	0.0111572	0.207496	ns	IPR005828;IPR036259;IPR003663;IPR020846;IPR050549	Major facilitator superfamily domain;Major facilitator, sugar transporter-like;Sugar/inositol transporter;MFS transporter superfamily;Major Facilitator Superfamily Trehalose Transporter	GO:0016020;GO:0055085;GO:0022857	K08145	Brite Hierarchies	Protein families: signaling and cellular processes	Transporters	SLC2A8, GLUT8; MFS transporter, SP family, solute carrier family 2 (facilitated glucose transporter), member 8	NA	NA	X	Orysur_g1161	0.490554	0.0353761	0.863514	ns	IPR007701;IPR011989;IPR006921;IPR016024;IPR039777	Interferon-related developmental regulator;Interferon-related developmental regulator, C-terminal;Armadillo-like helical;Interferon-related developmental regulator, N-terminal;Armadillo-type fold	""	NA	NA	NA	NA	NA	NA	NA	X
	Orysur_g6792	-0.899014	0.0112632	0.208972	ns	IPR002347;IPR036291;IPR036527;IPR003033;IPR051935	SCP2 sterol-binding domain;SCP2 sterol-binding domain superfamily;Short-chain dehydrogenase/reductase SDR;NAD(P)-binding domain superfamily;Hydroxysteroid dehydrogenase-like protein 2	GO:0005739	NA	NA	NA	NA	NA	NA	NA	X	Orysur_g4378	-0.524852	0.0355455	0.864902	ns	IPR013105;IPR029000;IPR011990;IPR002130;IPR019734	Tetratricopeptide repeat;Tetratricopeptide repeat 2;Cyclophilin-like domain superfamily;Cyclophilin-type peptidyl-prolyl cis-trans isomerase domain;Tetratricopeptide-like helical domain superfamily	GO:0000413;GO:0003755;GO:0043231;GO:0005737;GO:0016018;GO:0005739;GO:0006457;GO:0005515	K05864	Cellular Processes	Cell growth and death	Necroptosis	PPID, CYPD; peptidyl-prolyl isomerase D	NA	NA	X
	Orysur_g5261	-2.43932	0.0112971	0.209104	ns	IPR036388;IPR001766;IPR050211;IPR047388;IPR030456;IPR018122;IPR036390;IPR013638	Fork head domain conserved site 2;Forkhead box domain-containing protein;Fork-head N-terminal;Protein fork head-like, forkhead domain;Winged helix DNA-binding domain superfamily;Winged helix-like DNA-binding domain superfamily;Fork head domain conserved site1;Fork head domain	GO:0043565;GO:0003700;GO:0009653;GO:0030154;GO:0019904;GO:0006355;GO:0008134;GO:0006357;GO:0000978;GO:0000981	K08035	Organismal Systems	Aging	Longevity regulating pathway - worm	FOXA2, HNF3B; forkhead box protein A2, hepatocyte nuclear factor 3-beta	NA	NA	X	Orysur_g6871	1.46826	0.0360936	0.873505	ns	IPR007110;IPR036179;IPR013162;IPR013783	Immunoglobulin-like domain superfamily;Immunoglobulin-like fold;CD80-like, immunoglobulin C2-set;Immunoglobulin-like domain	""	NA	NA	NA	NA	NA	NA	NA	X
	Orysur_g642	-0.668153	0.0113716	0.209985	ns	IPR002076	ELO family	GO:0005789;GO:0042761;GO:0016020;GO:0019367;GO:0034625;GO:0030148;GO:0034626;GO:0009922	K10247	Metabolism	Lipid metabolism	Fatty acid elongation	ELOVL1; elongation of very long chain fatty acids protein 1	NA	NA	X	Orysur_g10850	-1.4367	0.0361749	0.873505	ns	IPR036259;IPR011701;IPR050382;IPR020846	Major facilitator superfamily;Major Facilitator Superfamily Sodium/Anion Cotransporter;Major facilitator superfamily domain;MFS transporter superfamily	GO:0016020;GO:0022857;GO:0055085;GO:0006820	K08193	Brite Hierarchies	Protein families: signaling and cellular processes	Transporters	SLC17A; MFS transporter, ACS family, solute carrier family 17 (sodium-dependent inorganic phosphate cotransporter), other	NA	NA	X
	Orysur_g4082	-0.461634	0.0114986	0.211828	ns	IPR006095;IPR033922;IPR006097;IPR036291;IPR046346;IPR006096	Aminoacid dehydrogenase-like, N-terminal domain superfamily;NAD(P) binding domain of glutamate dehydrogenase;Glutamate/phenylalanine/leucine/valine/L-tryptophan dehydrogenase, dimerisation domain;Glutamate/phenylalanine/leucine/valine/L-tryptophan dehydrogenase, C-terminal;Glutamate/phenylalanine/leucine/valine/L-tryptophan dehydrogenase;NAD(P)-binding domain superfamily	GO:0006520;GO:0004352;GO:0006538;GO:0005739;GO:0016639;GO:0016491	K00261	Metabolism	Energy metabolism	Nitrogen metabolism	GLUD1_2, gdhA; glutamate dehydrogenase (NAD(P)+)	NA	NA	X	Orysur_g7345	-1.35101	0.0362699	0.873505	ns	IPR037171;IPR051501;IPR042529;IPR000649;IPR042528	NagB/RpiA transferase-like;Initiation factor 2B-related;Translation initiation factor eIF-2B subunit alpha, N-terminal;Initiation factor 2B-like, C-terminal;Eukaryotic initiation factor 2B subunits alpha/beta/delta	GO:0005851;GO:0005085;GO:0003743;GO:0006413	K03239	Human Diseases	Infectious disease: viral	Herpes simplex virus 1 infection	EIF2B1; translation initiation factor eIF-2B subunit alpha	NA	NA	X
	Orysur_g10808	-0.783887	0.0116016	0.213224	ns	IPR034294;IPR023271;IPR022357;IPR000425	Aquaporin-like;Major intrinsic protein;Aquaporin transporter;Major intrinsic protein, conserved site	GO:0005886;GO:0015267;GO:0055085;GO:0016020	K09884	Brite Hierarchies	Protein families: signaling and cellular processes	Transporters	AQPN; aquaporin rerated protein, invertebrate	NA	NA	X	Orysur_g8520	-0.768512	0.0364452	0.873505	ns	IPR013057	Amino acid transporter, transmembrane domain	GO:0005774;GO:0016020;GO:0015179;GO:0003333	K14209	Cellular Processes	Transport and catabolism	Autophagy - yeast	SLC36A, PAT; solute carrier family 36 (proton-coupled amino acid transporter)	NA	NA	X
	Orysur_g7091	-1.74164	0.0116759	0.214085	ns	IPR018114;IPR050430;IPR043504;IPR033116;IPR009003;IPR001314;IPR001254	Serine proteases, trypsin domain;Peptidase S1, PA clan, chymotrypsin-like fold;Serine proteases, trypsin family, histidine active site;Peptidase S1 family serine proteases;Serine proteases, trypsin family, serine active site;Peptidase S1A, chymotrypsin family;Peptidase S1, PA clan	GO:0004252;GO:0006508	K01312	Environmental Information Processing	Signaling molecules and interaction	Neuroactive ligand-receptor interaction	PRSS1_2_3; trypsin	NA	NA	X	Orysur_g7670	-1.02126	0.0364671	0.873505	ns	IPR052728;IPR002656;IPR006621	Acyltransferase 3 domain;Oxygen and lipid transport regulator;Nose resistant-to-fluoxetine protein, N-terminal	GO:0016747	NA	NA	NA	NA	NA	NA	NA	X
	Orysur_g11168	-0.619044	0.0117196	0.214384	ns	IPR008949	Isoprenoid synthase domain superfamily	GO:0008299;GO:0005739;GO:1990234;GO:0006744;GO:0004659	K12505	Metabolism	Metabolism of terpenoids and polyketides	Terpenoid backbone biosynthesis	PDSS2; decaprenyl-diphosphate synthase subunit 2	NA	NA	X	Orysur_g544	1.65785	0.036842	0.875726	ns	IPR045266;IPR052126;IPR005018;IPR019545	Copper-dependent monooxygenases, DOMON domain;DM13 domain;Spindle_Organization_and_Thrombomodulin;DOMON domain	""	NA	NA	NA	NA	NA	NA	NA	X
	Orysur_g11562	-0.595168	0.0118074	0.215485	ns	IPR029510;IPR012394;IPR015590;IPR016162;IPR016163;IPR016161;IPR016160	Aldehyde/histidinol dehydrogenase;Aldehyde dehydrogenase NAD(P)-dependent;Aldehyde dehydrogenase, glutamic acid active site;Aldehyde dehydrogenase, cysteine active site;Aldehyde dehydrogenase domain;Aldehyde dehydrogenase, C-terminal;Aldehyde dehydrogenase, N-terminal	GO:0006081;GO:0016491;GO:0016620;GO:0004029;GO:0005737	K00128	Metabolism	Carbohydrate metabolism	Glycolysis / Gluconeogenesis	ALDH; aldehyde dehydrogenase (NAD+)	NA	NA	X	Orysur_g3402	1.76146	0.0369204	0.875726	ns	IPR036728;IPR006170	Pheromone/general odorant binding protein superfamily;Pheromone/general odorant binding protein	GO:0007608;GO:0005549;GO:0005615	NA	NA	NA	NA	NA	NA	NA	X
	Orysur_g5044	0.691826	0.0119645	0.217472	ns	IPR019177	Golgin subfamily A member 5	GO:0031985;GO:0007030;GO:0000139;GO:0000301	NA	NA	NA	NA	NA	NA	NA	X	Orysur_g6345	-0.683931	0.0370492	0.875726	ns	IPR009286;IPR043001	Inositol-pentakisphosphate 2-kinase;Inositol-pentakisphosphate 2-kinase, N-terminal lobe	GO:0035299;GO:0032958;GO:0005634;GO:0052746;GO:0005524	K10572	Metabolism	Carbohydrate metabolism	Inositol phosphate metabolism	IPPK; inositol-pentakisphosphate 2-kinase	NA	NA	X
	Orysur_g4268	1.13135	0.011972	0.217472	ns				NA	NA	NA	NA	NA	NA	NA	X	Orysur_g6754	1.45265	0.0371892	0.875726	ns	IPR045860;IPR031424;IPR050975	UPAR/Ly6 domain-containing protein Quiver-like;Snake toxin-like superfamily;Sleep homeostasis regulator	GO:0030431;GO:1903818;GO:0032222	NA	NA	NA	NA	NA	NA	NA	X
	Orysur_g7389	0.42859	0.0121091	0.219453	ns	IPR001370;IPR001841;IPR050784;IPR013083	Zinc finger, RING-type;Zinc finger, RING/FYVE/PHD-type;Inhibitor of Apoptosis;BIR repeat	GO:0051726;GO:0005737;GO:0005634	K04725	Genetic Information Processing	Folding, sorting and degradation	Ubiquitin mediated proteolysis	XIAP, BIRC4; E3 ubiquitin-protein ligase XIAP	NA	NA	X	Orysur_g2687	-0.737035	0.0372029	0.875726	ns	IPR001128;IPR050196;IPR017972;IPR002401;IPR036396	Cytochrome P450;Cytochrome P450 superfamily;Cytochrome P450 Monooxygenases;Cytochrome P450, E-class, group I;Cytochrome P450, conserved site	GO:0016705;GO:0020037;GO:0005506;GO:0004497	K15001	Brite Hierarchies	Protein families: metabolism	Cytochrome P450	CYP4; cytochrome P450 family 4	NA	NA	X
	Orysur_g3473	-0.589234	0.0122174	0.220902	ns	IPR020003;IPR004100;IPR005294;IPR000194;IPR027417;IPR023366;IPR000793;IPR038376;IPR036121;IPR033732	ATP synthase, F1 complex, alpha subunit nucleotide-binding domain;ATP synthase, alpha subunit, C-terminal domain superfamily;ATP synthase, F1 complex, alpha subunit;ATP synthase, alpha subunit, C-terminal;P-loop containing nucleoside triphosphate hydrolase;ATPase, alpha/beta subunit, nucleotide-binding domain, active site;ATPase, F1/V1/A1 complex, alpha/beta subunit, N-terminal domain superfamily…	GO:0032559;GO:0043531;GO:1902600;GO:0046034;GO:0045261;GO:0046933;GO:0015986;GO:0005754;GO:0005524;GO:0045259	K02132	Metabolism	Energy metabolism	Oxidative phosphorylation	ATPeF1A, ATP5A1, ATP1; F-type H+-transporting ATPase subunit alpha	NA	NA	X	Orysur_g12534	-0.863665	0.037506	0.875726	ns	IPR009003;IPR001314;IPR043504;IPR001254	Peptidase S1, PA clan, chymotrypsin-like fold;Serine proteases, trypsin domain;Peptidase S1, PA clan;Peptidase S1A, chymotrypsin family	GO:0006508;GO:0004252	K01346	Organismal Systems	Digestive system	Pancreatic secretion	CELA2; pancreatic elastase II	NA	NA	X
	Orysur_g1705	0.714613	0.012277	0.221252	ns	IPR013761;IPR036390;IPR000418;IPR036388;IPR003118;IPR046328	Winged helix-like DNA-binding domain superfamily;Ets domain;Winged helix DNA-binding domain superfamily;Sterile alpha motif/pointed domain superfamily;Pointed domain;ETS family	GO:0003700;GO:0000981;GO:0043565;GO:0006355;GO:0005634;GO:0030154;GO:0006357	K09442	Organismal Systems	Development and regeneration	Axon regeneration	SPDEF; SAM pointed domain-containing ETS transcription factor	NA	NA	X	Orysur_g2878	-1.56593	0.0376375	0.875726	ns	IPR003591;IPR001611;IPR050216;IPR032675	Leucine-rich repeat domain-containing protein;Leucine-rich repeat;Leucine-rich repeat, typical subtype;Leucine-rich repeat domain superfamily	GO:0005515;GO:0005737	K10348	Brite Hierarchies	Protein families: genetic information processing	Ubiquitin system	LRR1, PPIL5; LRR-repeat protein 1	NA	NA	X
	Orysur_g8604	-0.511782	0.0122933	0.221252	ns	IPR029032;IPR006730	Sestrin;AhpD-like	GO:1990253;GO:0005634;GO:1904262;GO:0070728;GO:0071233;GO:0016239;GO:1901031;GO:0016684	K10141	Cellular Processes	Cell growth and death	p53 signaling pathway	SESN1_3; sestrin 1/3	NA	NA	X	Orysur_g4725	1.1996	0.0377851	0.875726	ns	IPR007867;IPR000172;IPR012132;IPR036188	Glucose-methanol-choline oxidoreductase, C-terminal;Glucose-methanol-choline oxidoreductase, N-terminal;FAD/NAD(P)-binding domain superfamily;Glucose-methanol-choline oxidoreductase	GO:0016614;GO:0050660;GO:0016491	K00115	Metabolism	Carbohydrate metabolism	Pentose phosphate pathway	GLD; glucose 1-dehydrogenase (FAD, quinone)	NA	NA	X
	Orysur_g9630	0.856182	0.0126664	0.226623	ns	IPR048395;IPR000322;IPR017853;IPR050985;IPR013780	Alpha-glycosidase and related enzymes;Glycoside hydrolase family 31, TIM barrel domain;Glycosyl hydrolase, all-beta;Glycoside hydrolase superfamily;Glycosyl hydrolase family 31, C-terminal domain	GO:0005975;GO:0004553	K01187	Metabolism	Carbohydrate metabolism	Galactose metabolism	malZ; alpha-glucosidase	NA	NA	X	Orysur_g8281	2.06927	0.0378083	0.875726	ns	IPR002379;IPR000245;IPR035921	V-ATPase proteolipid subunit C-like domain;F/V-ATP synthase subunit C superfamily;V-ATPase proteolipid subunit	GO:0015078;GO:0046961;GO:1902600;GO:0033179;GO:0033177	K03661	Metabolism	Energy metabolism	Oxidative phosphorylation	ATPeV0B, ATP6F; V-type H+-transporting ATPase 21kDa proteolipid subunit	NA	NA	X
	Orysur_g1863	1.42187	0.0126799	0.226623	ns				NA	NA	NA	NA	NA	NA	NA	X	Orysur_g11472	0.75457	0.0378099	0.875726	ns	IPR040126;IPR019391	Storkhead-box protein 1/2;Storkhead-box protein, winged-helix domain	GO:0006357;GO:0000977;GO:0005737;GO:0005634	NA	NA	NA	NA	NA	NA	NA	X
	Orysur_g5858	-0.570485	0.0126856	0.226623	ns	IPR042099;IPR000873	ANL, N-terminal domain;AMP-dependent synthetase/ligase domain	GO:0016020;GO:0004467;GO:0005783	K15013	Metabolism	Lipid metabolism	Fatty acid biosynthesis	ACSBG; long-chain-fatty-acid---CoA ligase	NA	NA	X	Orysur_g8213	0.674756	0.0378126	0.875726	ns	IPR017972;IPR002403;IPR036396;IPR050196;IPR001128	Cytochrome P450 Monooxygenases;Cytochrome P450;Cytochrome P450, E-class, group IV;Cytochrome P450, conserved site;Cytochrome P450 superfamily	GO:0016705;GO:0004497;GO:0020037;GO:0005506	K15001	Brite Hierarchies	Protein families: metabolism	Cytochrome P450	CYP4; cytochrome P450 family 4	NA	NA	X
	Orysur_g4485	2.46112	0.0127078	0.226623	ns	IPR042201;IPR014767;IPR051425;IPR014768;IPR010473;IPR015425;IPR016024;IPR011989;IPR010472	Formin Homology;Formin, FH2 domain;Formin, FH2 domain superfamily;Armadillo-like helical;Diaphanous autoregulatory (DAD) domain;Formin, FH3 domain;Formin, GTPase-binding domain;Rho GTPase-binding/formin homology 3 (GBD/FH3) domain;Armadillo-type fold	GO:0030838;GO:0003779;GO:0031267;GO:0016043;GO:0030036	K04512	Environmental Information Processing	Signal transduction	Wnt signaling pathway	DAAM; dishevelled associated activator of morphogenesis	NA	NA	X	Orysur_g10602	1.4605	0.0381044	0.878574	ns	IPR036236;IPR013087	Zinc finger C2H2 superfamily;Zinc finger C2H2-type	GO:0005634;GO:0000978;GO:0001228;GO:0006357	K09223	Brite Hierarchies	Protein families: genetic information processing	Transcription factors	GFI1; growth factor independent 1	NA	NA	X
	Orysur_g6167	0.828107	0.012816	0.227666	ns	IPR003112;IPR008160;IPR050605;IPR013783;IPR003599;IPR036179;IPR007110;IPR003598	Olfactomedin-like domain;Olfactomedin-like domain-containing protein;Immunoglobulin-like fold;Immunoglobulin domain subtype;Immunoglobulin-like domain superfamily;Immunoglobulin-like domain;Collagen triple helix repeat;Immunoglobulin subtype 2	GO:0005615;GO:0007165	NA	NA	NA	NA	NA	NA	NA	X	Orysur_g3516	-0.776647	0.0382012	0.878574	ns	IPR017853;IPR006102;IPR008979;IPR041447;IPR013783;IPR054593;IPR050887;IPR036156;IPR041625	Glycoside hydrolase superfamily;Beta-Galactosidase/glucuronidase domain superfamily;Mannosidase Ig/CBM-like domain;Beta-mannosidase glycosyl hydrolases;Beta-mannosidase, Ig-fold domain;Immunoglobulin-like fold;Glycoside hydrolase, family 2, immunoglobulin-like beta-sandwich;Beta-mannosidase-like, galactose-binding domain-like;Galactose-binding-like domain superfamily	GO:0004553;GO:0005975;GO:0004567;GO:0006516	K01192	Metabolism	Glycan biosynthesis and metabolism	Other glycan degradation	E3.2.1.25, MANBA, manB; beta-mannosidase	NA	NA	X
	Orysur_g7374	0.525918	0.0128246	0.227666	ns	IPR000217;IPR036525;IPR037103;IPR017975;IPR003008;IPR018316;IPR002452;IPR008280;IPR023123	Tubulin;Tubulin, conserved site;Tubulin/FtsZ, 2-layer sandwich domain;Tubulin/FtsZ, GTPase domain superfamily;Tubulin, C-terminal;Tubulin/FtsZ, C-terminal;Alpha tubulin;Tubulin/FtsZ-like, C-terminal domain;Tubulin/FtsZ, GTPase domain	GO:0007017;GO:0005874;GO:0005200;GO:0005525	K07374	Cellular Processes	Transport and catabolism	Phagosome	TUBA; tubulin alpha	NA	NA	X	Orysur_g11477	-0.618815	0.0382784	0.878574	ns	IPR016720;IPR000374	Phosphatidate cytidylyltransferase, eukaryota;Phosphatidate cytidylyltransferase	GO:0016772;GO:0004605;GO:0016020;GO:0005789	K00981	Metabolism	Lipid metabolism	Glycerophospholipid metabolism	E2.7.7.41, CDS1, CDS2, cdsA; phosphatidate cytidylyltransferase	NA	NA	X
	Orysur_g4782	2.01369	0.0129693	0.228456	ns	IPR036875;IPR001878	Zinc finger, CCHC-type;Zinc finger, CCHC-type superfamily	GO:0003676;GO:0008270	NA	NA	NA	NA	NA	NA	NA	X	Orysur_g12457	-0.553074	0.0384647	0.879427	ns	IPR001360;IPR018120;IPR017853;IPR033132	Glycoside hydrolase family 1;Glycoside hydrolase superfamily;Glycosyl hydrolases family 1, N-terminal conserved site;Glycoside hydrolase family 1, active site	GO:0005975;GO:0004553;GO:0008422	K01229	Metabolism	Carbohydrate metabolism	Galactose metabolism	LCT; lactase-phlorizin hydrolase	NA	NA	X
	Orysur_g9025	0.964521	0.0129728	0.228456	ns	IPR035979;IPR012677;IPR000504;IPR055204	Heterogeneous nuclear ribonucleoprotein L, RRM domain;Nucleotide-binding alpha-beta plait domain superfamily;RNA recognition motif domain;RNA-binding domain superfamily	GO:0003723;GO:0003676	K13159	Brite Hierarchies	Protein families: genetic information processing	Spliceosome	HNRNPL; heterogeneous nuclear ribonucleoprotein L	NA	NA	X	Orysur_g12562	0.899118	0.0385443	0.879427	ns	IPR006020;IPR011993	PTB/PI domain;PH-like domain superfamily	""	NA	NA	NA	NA	NA	NA	NA	X
	Orysur_g7175	3.03408	0.0129772	0.228456	ns	IPR006170;IPR036728	Pheromone/general odorant binding protein superfamily;Pheromone/general odorant binding protein	GO:0007608;GO:0005615;GO:0005549	NA	NA	NA	NA	NA	NA	NA	X	Orysur_g11862	-0.720047	0.0388983	0.883646	ns	IPR035704;IPR001683;IPR036871;IPR028662	PX domain superfamily;SNX8/Mvp1, PX domain;Sorting nexin-8/Mvp1;Phox homology	GO:0031901;GO:0042147;GO:0034498;GO:0006886;GO:0035091	K17922	Brite Hierarchies	Protein families: genetic information processing	Membrane trafficking	SNX8, MVP1; sorting nexin-8	NA	NA	X
	Orysur_g11482	-0.586955	0.0130089	0.228456	ns	IPR029752;IPR036291;IPR006139;IPR006140	D-isomer specific 2-hydroxyacid dehydrogenase, NAD-binding domain;D-isomer specific 2-hydroxyacid dehydrogenase, catalytic domain;D-isomer specific 2-hydroxyacid dehydrogenase, NAD-binding domain conserved site 1;NAD(P)-binding domain superfamily	GO:0016616;GO:0004617;GO:0051287	K00058	Metabolism	Energy metabolism	Methane metabolism	serA, PHGDH; D-3-phosphoglycerate dehydrogenase / 2-oxoglutarate reductase	NA	NA	X	Orysur_g317	1.44011	0.039093	0.883646	ns				NA	NA	NA	NA	NA	NA	NA	X
	Orysur_g10585	-0.462993	0.0130312	0.228456	ns	IPR002666;IPR036259	Reduced folate carrier;MFS transporter superfamily	GO:0051180;GO:0005886;GO:0016020;GO:0090482;GO:0055085	K14610	Organismal Systems	Digestive system	Vitamin digestion and absorption	SLC19A2_3, THTR; solute carrier family 19 (thiamine transporter), member 2/3	NA	NA	X	Orysur_g5119	1.21336	0.0391214	0.883646	ns				NA	NA	NA	NA	NA	NA	NA	X
	Orysur_g13278	-0.825131	0.0130457	0.228456	ns	IPR029058;IPR001563;IPR018202;IPR033124	Serine carboxypeptidases, histidine active site;Serine carboxypeptidase, serine active site;Alpha/Beta hydrolase fold;Peptidase S10, serine carboxypeptidase	GO:0006508;GO:0004185	K09645	Brite Hierarchies	Protein families: metabolism	Peptidases and inhibitors	CPVL; vitellogenic carboxypeptidase-like protein	NA	NA	X	Orysur_g1391	0.943674	0.0391889	0.883646	ns	IPR019749;IPR035963;IPR001202;IPR036034;IPR014352;IPR029071;IPR036020;IPR000299;IPR001478;IPR019748	FERM domain;PDZ superfamily;Band 4.1 domain;FERM/acyl-CoA-binding protein superfamily;Ubiquitin-like domain superfamily;PDZ domain;FERM superfamily, second domain;WW domain;WW domain superfamily;FERM central domain	GO:0005856;GO:0005515	NA	NA	NA	NA	NA	NA	NA	X
	Orysur_g1417	0.910208	0.0130738	0.228456	ns	IPR000276;IPR000611;IPR017452	G protein-coupled receptor, rhodopsin-like;GPCR, rhodopsin-like, 7TM;Neuropeptide Y receptor family	GO:0005886;GO:0007186;GO:0004983;GO:0016020;GO:0004930	K08425	Brite Hierarchies	Protein families: signaling and cellular processes	G protein-coupled receptors	FFAR4, GPR120; free fatty acid receptor 4	NA	NA	X	Orysur_g10072	-1.21068	0.0401256	0.897929	ns	IPR029058;IPR003140;IPR050565	Acyl-protein thioesterase 1-2/Carboxylesterase-like;Phospholipase/carboxylesterase/thioesterase;Alpha/Beta hydrolase fold	GO:0052689;GO:0005737;GO:0002084;GO:0016787;GO:0008474	K06999	Not Included in Pathway or Brite	Unclassified: metabolism	Others	K06999; phospholipase/carboxylesterase	NA	NA	X
	Orysur_g753	2.76014	0.0131586	0.229424	ns				K12168	Brite Hierarchies	Protein families: genetic information processing	Ubiquitin system	HECW2; E3 ubiquitin-protein ligase HECW2	NA	NA	X	Orysur_g661	1.48328	0.0401299	0.897929	ns				NA	NA	NA	NA	NA	NA	NA	X
	Orysur_g12051	-0.805283	0.0132097	0.229773	ns	IPR001030;IPR006248;IPR050926;IPR015931;IPR036008;IPR000573;IPR015928;IPR018136;IPR015932	Aconitase A/isopropylmalate dehydratase small subunit, swivel domain;Aconitase, iron-sulfur domain;Aconitase/3-isopropylmalate dehydratase large subunit, alpha/beta/alpha domain;Aconitase, mitochondrial-like;Aconitase/IPM Isomerase;Aconitase/3-isopropylmalate dehydratase large subunit, alpha/beta/alpha, subdomain 1/3;Aconitase/3-isopropylmalate dehydratase, swivel;Aconitase family, 4Fe-4S cluster…	GO:0051539;GO:0005739;GO:0003994;GO:0006099;GO:0005829	K01681	Metabolism	Carbohydrate metabolism	Citrate cycle (TCA cycle)	ACO; aconitate hydratase	NA	NA	X	Orysur_g12942	1.09349	0.0402587	0.897929	ns	IPR052739;IPR036928;IPR023631	Fatty-acid amide hydrolase 2;Amidase signature (AS) superfamily;Amidase signature domain	GO:0012505	K19176	Not Included in Pathway or Brite	Unclassified: metabolism	Enzymes with EC numbers	FAAH2; fatty acid amide hydrolase 2	NA	NA	X
	Orysur_g12375	-0.982443	0.0132375	0.229773	ns	IPR026607;IPR001275;IPR036407	DM DNA-binding domain;DMRT family;DM DNA-binding domain superfamily	GO:0006355;GO:0000978;GO:0043565;GO:0007548;GO:0006357;GO:0000981;GO:0005634	NA	NA	NA	NA	NA	NA	NA	X	Orysur_g5506	1.13581	0.0402895	0.897929	ns	IPR001849;IPR011993	PH-like domain superfamily;Pleckstrin homology domain	""	NA	NA	NA	NA	NA	NA	NA	X
	Orysur_g9569	1.02343	0.0134319	0.232133	ns	IPR025714;IPR014369;IPR029063	Glycine/Sarcosine N-methyltransferase;S-adenosyl-L-methionine-dependent methyltransferase superfamily;Methyltransferase domain	GO:0046500;GO:1904047;GO:0006111;GO:0042802;GO:0016594;GO:0005829;GO:1901052;GO:0046498;GO:0051289;GO:0017174;GO:0006730	K00552	Metabolism	Amino acid metabolism	Glycine, serine and threonine metabolism	GNMT; glycine N-methyltransferase	NA	NA	X	Orysur_g10938	1.48131	0.0407148	0.902226	ns	IPR006170;IPR036728	Pheromone/general odorant binding protein superfamily;Pheromone/general odorant binding protein	GO:0007608;GO:0005615;GO:0005549	NA	NA	NA	NA	NA	NA	NA	X
	Orysur_g4322	0.587473	0.0134571	0.232133	ns	IPR001254;IPR000436;IPR002172;IPR023415;IPR018114;IPR033116;IPR036055;IPR035976;IPR009003;IPR043504	Serine proteases, trypsin domain;Serine proteases, trypsin family, histidine active site;Sushi/SCR/CCP domain;LDL receptor-like superfamily;Sushi/SCR/CCP superfamily;Low-density lipoprotein (LDL) receptor class A repeat;Serine proteases, trypsin family, serine active site;Low-density lipoprotein (LDL) receptor class A, conserved site;Peptidase S1, PA clan;Peptidase S1, PA clan, chymotrypsin-like …	GO:0005515;GO:0004252;GO:0006508	K19904	Brite Hierarchies	Protein families: genetic information processing	Membrane trafficking	SYT4; synaptotagmin-4	NA	NA	X	Orysur_g12664	1.11788	0.0407169	0.902226	ns	IPR029058;IPR022742;IPR025483;IPR006693	Alpha/Beta hydrolase fold;Serine aminopeptidase, S33;Partial AB-hydrolase lipase domain;Lipase, eukaryotic	GO:0016788;GO:0006629	NA	NA	NA	NA	NA	NA	NA	X
	Orysur_g11272	-0.406801	0.0134626	0.232133	ns	IPR015422;IPR004839;IPR000796;IPR004838;IPR015424;IPR015421	Aminotransferase, class I/classII, large domain;Pyridoxal phosphate-dependent transferase, small domain;Aspartate/other aminotransferase;Pyridoxal phosphate-dependent transferase;Pyridoxal phosphate-dependent transferase, major domain;Aminotransferases, class-I, pyridoxal-phosphate-binding site	GO:0003824;GO:0005739;GO:0008483;GO:0004069;GO:0006520;GO:0009058;GO:0030170;GO:0006533	K14455	Metabolism	Energy metabolism	Carbon fixation by Calvin cycle	GOT2; aspartate aminotransferase, mitochondrial	NA	NA	X	Orysur_g5574	0.790057	0.0409861	0.905395	ns	IPR000340;IPR020422;IPR008343;IPR029021;IPR001763;IPR000387;IPR016130;IPR036873	Dual specificity protein phosphatase domain;Tyrosine-specific protein phosphatases domain;Protein-tyrosine phosphatase, active site;Protein-tyrosine phosphatase-like;Rhodanese-like domain;Dual specificity phosphatase, catalytic domain;Rhodanese-like domain superfamily;Mitogen-activated protein (MAP) kinase phosphatase	GO:0004721;GO:0033550;GO:0005737;GO:0016311;GO:0008330;GO:0017017;GO:0035335;GO:0006470;GO:0043409;GO:0005829	K20216	Environmental Information Processing	Signal transduction	MAPK signaling pathway	DUSP10; dual specificity phosphatase 10	NA	NA	X
	Orysur_g8529	-0.878053	0.0135723	0.233509	ns	IPR036179;IPR013098;IPR036116;IPR013783;IPR050958;IPR007110;IPR003961	Fibronectin type III superfamily;Immunoglobulin-like domain;Immunoglobulin-like fold;Cell Adhesion and Cytoskeletal Organization;Immunoglobulin-like domain superfamily;Fibronectin type III;Immunoglobulin I-set	GO:0043025;GO:0007156;GO:0050808;GO:0005515;GO:0030424;GO:0008046;GO:0005886	NA	NA	NA	NA	NA	NA	NA	X	Orysur_g9658	-0.932532	0.0410954	0.905395	ns	IPR002455;IPR001828;IPR028082;IPR017978	GPCR family 3, C-terminal;Receptor, ligand binding region;GPCR family 3, GABA-B receptor;Periplasmic binding protein-like I	GO:0007214;GO:0007186;GO:0016020;GO:0038039;GO:0004965;GO:0004930;GO:0004888	K04615	Environmental Information Processing	Signal transduction	cAMP signaling pathway	GABBR; gamma-aminobutyric acid type B receptor	NA	NA	X
	Orysur_g5230	-0.886089	0.0137859	0.236663	ns				NA	NA	NA	NA	NA	NA	NA	X	Orysur_g9013	1.11988	0.0418952	0.918288	ns	IPR021134;IPR000615	Bestrophin-like;Bestrophin	GO:0005254	K22204	Brite Hierarchies	Protein families: signaling and cellular processes	Transporters	BEST; bestrophin, other	NA	NA	X
	Orysur_g7065	-1.68385	0.0139591	0.238848	ns	IPR029058;IPR013818;IPR033906;IPR000734	Lipase, N-terminal;Alpha/Beta hydrolase fold;Triacylglycerol lipase family;Lipase	GO:0005615;GO:0006629;GO:0016042;GO:0016298;GO:0017171	K14075	Metabolism	Lipid metabolism	Glycerolipid metabolism	PNLIPRP2, PLRP2; pancreatic lipase-related protein 2	NA	NA	X	Orysur_g1780	1.15064	0.0419546	0.918288	ns	IPR010472;IPR042201;IPR016024;IPR015425;IPR011989;IPR014768	Formin, FH3 domain;Armadillo-like helical;Rho GTPase-binding/formin homology 3 (GBD/FH3) domain;Armadillo-type fold;Formin, FH2 domain;Formin, FH2 domain superfamily	GO:0016043;GO:0003779	NA	NA	NA	NA	NA	NA	NA	X
	Orysur_g159	-0.657158	0.0139743	0.238848	ns	IPR000845;IPR011268;IPR011270;IPR035994	Nucleoside phosphorylase domain;Nucleoside phosphorylase superfamily;Purine nucleoside phosphorylase;Purine nucleoside phosphorylase I, inosine/guanosine-specific	GO:0004731;GO:0005737;GO:0009116;GO:0003824;GO:0006139	K03783	Metabolism	Nucleotide metabolism	Purine metabolism	punA, PNP; purine-nucleoside phosphorylase	NA	NA	X	Orysur_g1705	0.582121	0.0421199	0.918288	ns	IPR013761;IPR036390;IPR000418;IPR036388;IPR003118;IPR046328	Winged helix-like DNA-binding domain superfamily;Ets domain;Winged helix DNA-binding domain superfamily;Sterile alpha motif/pointed domain superfamily;Pointed domain;ETS family	GO:0003700;GO:0000981;GO:0043565;GO:0006355;GO:0005634;GO:0030154;GO:0006357	K09442	Organismal Systems	Development and regeneration	Axon regeneration	SPDEF; SAM pointed domain-containing ETS transcription factor	NA	NA	X
	Orysur_g4379	-0.518173	0.0140855	0.240223	ns	IPR003010;IPR036526;IPR050345	Carbon-nitrogen hydrolase;Carbon-nitrogen hydrolase superfamily;Aliphatic Amidase/Beta-Ureidopropionase	GO:0003837;GO:0016811;GO:0033396	K01431	Metabolism	Nucleotide metabolism	Pyrimidine metabolism	UPB1, pydC; beta-ureidopropionase	NA	NA	X	Orysur_g10561	-0.998845	0.0422866	0.918288	ns	IPR035810;IPR008914;IPR036610;IPR001858	Phosphatidylethanolamine-binding protein;PEBP-like superfamily;Phosphatidylethanolamine-binding protein, eukaryotic;Phosphatidylethanolamine-binding, conserved site	""	NA	NA	NA	NA	NA	NA	NA	X
	Orysur_g1675	0.659751	0.0141881	0.241445	ns	IPR008677	MRVI1	""	NA	NA	NA	NA	NA	NA	NA	X	Orysur_g6486	1.96249	0.0423797	0.918288	ns	IPR008197	WAP-type 'four-disulfide core' domain	GO:0030414;GO:0005576	NA	NA	NA	NA	NA	NA	NA	X
	Orysur_g3485	3.45104	0.0143005	0.242829	ns	IPR047554;IPR001660;IPR013761;IPR036612;IPR004088;IPR004087;IPR047549;IPR054727	K Homology domain, type 1 superfamily;BICC1, second type I KH;K Homology domain;BICC1, first type I KH domain;Protein bicaudal C homolog 1, KH-like domain;Sterile alpha motif domain;Sterile alpha motif/pointed domain superfamily;K Homology domain, type 1	GO:0003723;GO:0005737;GO:0005515;GO:0003676	K18756	Brite Hierarchies	Protein families: genetic information processing	Messenger RNA biogenesis	BICC1, BICC; protein bicaudal C	NA	NA	X	Orysur_g9569	1.35408	0.0424088	0.918288	ns	IPR025714;IPR014369;IPR029063	Glycine/Sarcosine N-methyltransferase;S-adenosyl-L-methionine-dependent methyltransferase superfamily;Methyltransferase domain	GO:0046500;GO:1904047;GO:0006111;GO:0042802;GO:0016594;GO:0005829;GO:1901052;GO:0046498;GO:0051289;GO:0017174;GO:0006730	K00552	Metabolism	Amino acid metabolism	Glycine, serine and threonine metabolism	GNMT; glycine N-methyltransferase	NA	NA	X
	Orysur_g2660	3.37467	0.0143368	0.242918	ns				NA	NA	NA	NA	NA	NA	NA	X	Orysur_g8683	-0.46489	0.0425167	0.918288	ns	IPR007483;IPR016024	Hamartin;Armadillo-type fold	GO:0008285;GO:0051726;GO:0032007;GO:0033596	K07206	Environmental Information Processing	Signal transduction	Phospholipase D signaling pathway	TSC1; tuberous sclerosis 1	NA	NA	X
	Orysur_g4475	-0.802764	0.014504	0.245218	ns	IPR036236;IPR050331;IPR013087;IPR012934	Zinc finger;Zinc finger, AD-type;Zinc finger C2H2 superfamily;Zinc finger C2H2-type	GO:0008270;GO:0005634;GO:0010468	NA	NA	NA	NA	NA	NA	NA	X	Orysur_g9227	-0.5656	0.0428154	0.918975	ns	IPR027417;IPR016491;IPR030379	Septin;Septin-type guanine nucleotide-binding (G) domain;P-loop containing nucleoside triphosphate hydrolase	GO:0005525	K16944	Human Diseases	Infectious disease: bacterial	Shigellosis	SEPT7, CDC3; septin 7	NA	NA	X
	Orysur_g11812	1.43017	0.014555	0.245549	ns	IPR028002;IPR001005	SANT/Myb domain;Myb/SANT-like DNA-binding domain 5	GO:0005634	NA	NA	NA	NA	NA	NA	NA	X	Orysur_g12517	0.712344	0.0428552	0.918975	ns	IPR013057	Amino acid transporter, transmembrane domain	GO:0003333;GO:0005765;GO:0015179;GO:0016020	K14995	Environmental Information Processing	Signal transduction	mTOR signaling pathway	SLC38A9; solute carrier family 38 (sodium-coupled neutral amino acid transporter), member 9	NA	NA	X
	Orysur_g4284	-0.803654	0.0147807	0.248818	ns	IPR029057;IPR005854;IPR029055;IPR017932;IPR035584;IPR000836	Glutamine amidotransferase type 2 domain;Phosphoribosyltransferase domain;Nucleophile aminohydrolases, N-terminal;Amidophosphoribosyltransferase;Phosphoribosyltransferase-like;Amidophosphoribosyltransferase, N-terminal	GO:0004044;GO:0009113	K00764	Metabolism	Nucleotide metabolism	Purine metabolism	purF, PPAT; amidophosphoribosyltransferase	NA	NA	X	Orysur_g3500	-2.41303	0.0429185	0.918975	ns				NA	NA	NA	NA	NA	NA	NA	X
	Orysur_g11769	0.851748	0.0148205	0.248953	ns	IPR000074	Apolipoprotein A/E	GO:0005576;GO:0008289;GO:0042157;GO:0006869	NA	NA	NA	NA	NA	NA	NA	X	Orysur_g10439	-1.04648	0.0430265	0.918975	ns	IPR043502;IPR001584;IPR021109;IPR008042;IPR012337;IPR036397;IPR040676;IPR005312;IPR041588	Ribonuclease H-like superfamily;DNA/RNA polymerase superfamily;Protein of unknown function DUF1759;Ribonuclease H superfamily;Aspartic peptidase domain superfamily;Integrase zinc-binding domain;Domain of unknown function DUF5641;Retrotransposon, Pao;Integrase, catalytic core	GO:0003676;GO:0015074	NA	NA	NA	NA	NA	NA	NA	X
	Orysur_g8197	-1.51432	0.014934	0.250321	ns	IPR035892;IPR000008	C2 domain superfamily;C2 domain	GO:0001786;GO:0030276;GO:0017156;GO:0005886;GO:0005509;GO:0000149;GO:0005544;GO:0070382	NA	NA	NA	NA	NA	NA	NA	X	Orysur_g969	-1.23781	0.0432226	0.920605	ns	IPR009072;IPR027113;IPR003958;IPR003956	Transcription factor, NFYB/HAP3, conserved site;Histone-fold;Transcription factor CBF/NF-Y/archaeal histone domain;Transcription factor NFYB/HAP3	GO:0006355;GO:0000978;GO:0000981;GO:0016602;GO:0001228;GO:0005634;GO:0046982;GO:0006357;GO:0043565	K08065	Organismal Systems	Immune system	Antigen processing and presentation	NFYB, HAP3; nuclear transcription Y subunit beta	NA	NA	X
	Orysur_g710	-1.24994	0.0152194	0.254558	ns	IPR020578;IPR015422;IPR015424;IPR015421;IPR000192;IPR024169	Aminotransferase class-V, pyridoxal-phosphate binding site;Serine-pyruvate aminotransferase/2-aminoethylphosphonate-pyruvate transaminase;Pyridoxal phosphate-dependent transferase, small domain;Pyridoxal phosphate-dependent transferase;Aminotransferase class V domain;Pyridoxal phosphate-dependent transferase, major domain	GO:0005777;GO:0019265;GO:0008453;GO:0004760	K00830	Metabolism	Carbohydrate metabolism	Glyoxylate and dicarboxylate metabolism	AGXT; alanine-glyoxylate transaminase / serine-glyoxylate transaminase / serine-pyruvate transaminase	NA	NA	X	Orysur_g11607	-2.1839	0.0435335	0.924666	ns	IPR038846;IPR038324;IPR006590;IPR005574;IPR010997	HRDC-like superfamily;RNA polymerase Rpb4/RPC9, core;Rpb4/RPC9 superfamily;DNA-directed RNA polymerase III subunit RPC9;RNA polymerase subunit Rpb4/RPC9	GO:0006352;GO:0006384;GO:0030880;GO:0000166;GO:0005666	NA	NA	NA	NA	NA	NA	NA	X
	Orysur_g5465	0.937938	0.0153712	0.256283	ns	IPR015615;IPR017948;IPR001839;IPR029034;IPR001111	Cystine-knot cytokine;Transforming growth factor-beta-related;Transforming growth factor beta, conserved site;Transforming growth factor-beta, C-terminal;TGF-beta, propeptide	GO:0008083;GO:0005125;GO:0005576;GO:0005615	K04669	Brite Hierarchies	Protein families: metabolism	Protein kinases	TGFBRX; TGF-beta receptor, other	NA	NA	X	Orysur_g11635	-1.53922	0.0436589	0.924775	ns	IPR052102;IPR027012	Enkurin domain;Enkurin domain-containing protein	GO:0005881	NA	NA	NA	NA	NA	NA	NA	X
	Orysur_g10752	-0.52182	0.0153978	0.256283	ns	IPR001128;IPR050476;IPR017972;IPR002401;IPR036396	Cytochrome P450, E-class, group I;Cytochrome P450 superfamily;Cytochrome P450, conserved site;Cytochrome P450;Insect Cytochrome P450 Detoxification	GO:0020037;GO:0005506;GO:0004497;GO:0016705	K14999	Brite Hierarchies	Protein families: metabolism	Cytochrome P450	CYP6; cytochrome P450 family 6	NA	NA	X	Orysur_g8876	1.3411	0.0438961	0.924835	ns	IPR001474;IPR020602;IPR043134;IPR043133;IPR018234	GTP cyclohydrolase I, N-terminal domain;GTP cyclohydrolase I domain;GTP cyclohydrolase I, C-terminal/NADPH-dependent 7-cyano-7-deazaguanine reductase;GTP cyclohydrolase I, conserved site;GTP cyclohydrolase I	GO:0005737;GO:0003934;GO:0006729;GO:0008270;GO:0046654;GO:0005525	K01495	Metabolism	Metabolism of cofactors and vitamins	Folate biosynthesis	GCH1, folE; GTP cyclohydrolase IA	NA	NA	X
	Orysur_g4991	2.56661	0.0154209	0.256283	ns	IPR000152;IPR001881;IPR035914;IPR018097;IPR000742;IPR009030;IPR049883;IPR000859	EGF-type aspartate/asparagine hydroxylation site;NOTCH1 EGF-like calcium-binding domain;EGF-like calcium-binding domain;EGF-like domain;CUB domain;Spermadhesin, CUB domain superfamily;Growth factor receptor cysteine-rich domain superfamily;EGF-like calcium-binding, conserved site	GO:0005509	K14616	Organismal Systems	Digestive system	Vitamin digestion and absorption	CUBN; cubilin	NA	NA	X	Orysur_g9895	1.16087	0.0439927	0.924835	ns				NA	NA	NA	NA	NA	NA	NA	X
	Orysur_g414	0.731942	0.0155807	0.258389	ns	IPR031790;IPR016818;IPR013083	Nitric oxide synthase-interacting protein;Nitric oxide synthase-interacting protein, zinc-finger;Zinc finger, RING/FYVE/PHD-type	GO:0061630;GO:0005634	K13125	Brite Hierarchies	Protein families: genetic information processing	Spliceosome	NOSIP; nitric oxide synthase-interacting protein	NA	NA	X	Orysur_g493	1.26189	0.0441249	0.924835	ns				NA	NA	NA	NA	NA	NA	NA	X
	Orysur_g921	0.728651	0.0157052	0.259478	ns	IPR002067;IPR050567;IPR018108;IPR023395	Mitochondrial Carrier;Mitochondrial carrier protein;Mitochondrial carrier domain superfamily;Mitochondrial substrate/solute carrier	GO:0006810;GO:0022857;GO:0005289;GO:0005739;GO:0055085;GO:1990575	K15109	Organismal Systems	Environmental adaptation	Thermogenesis	SLC25A20, CACT, CAC, CRC1; solute carrier family 25 (mitochondrial carnitine/acylcarnitine transporter), member 20	NA	NA	X	Orysur_g4637	-0.656639	0.0441428	0.924835	ns	IPR000917;IPR017850;IPR035874;IPR024607	Alkaline-phosphatase-like, core domain superfamily;Sulfatase, N-terminal;Iduronate-2-sulfatase;Sulfatase, conserved site	GO:0005737;GO:0008484;GO:0004423	K01136	Metabolism	Glycan biosynthesis and metabolism	Glycosaminoglycan degradation	IDS; iduronate 2-sulfatase	NA	NA	X
	Orysur_g3612	2.06104	0.0157129	0.259478	ns	IPR001878;IPR036875	Zinc finger, CCHC-type superfamily;Zinc finger, CCHC-type	GO:0003676;GO:0008270	NA	NA	NA	NA	NA	NA	NA	X	Orysur_g13025	0.854128	0.0443328	0.92629	ns	IPR001128;IPR050476;IPR017972;IPR036396;IPR002401	Insect Cytochrome P450 Detoxification;Cytochrome P450, conserved site;Cytochrome P450 superfamily;Cytochrome P450;Cytochrome P450, E-class, group I	GO:0016705;GO:0005506;GO:0004497;GO:0020037	K14999	Brite Hierarchies	Protein families: metabolism	Cytochrome P450	CYP6; cytochrome P450 family 6	NA	NA	X
	Orysur_g10219	-1.46829	0.0157768	0.259985	ns	IPR006287;IPR002818;IPR029062;IPR050325	Class I glutamine amidotransferase-like;Protein/nucleic acid deglycase DJ-1;DJ-1/PfpI;Protein/nucleic acid deglycase	GO:0005634;GO:0005739;GO:0006979;GO:0046295;GO:1903189;GO:0005737;GO:1901215	K05687	Human Diseases	Neurodegenerative disease	Parkinson disease	PARK7; protein DJ-1	NA	NA	X	Orysur_g8750	1.12082	0.0445841	0.929017	ns	IPR010307;IPR050372;IPR001791;IPR013320	Laminin domain II;Neurexin-related cell adhesion and synaptic protein;Laminin G domain;Concanavalin A-like lectin/glucanase domain superfamily	GO:0007155	K06240	Environmental Information Processing	Signal transduction	PI3K-Akt signaling pathway	LAMA3_5; laminin, alpha 3/5	NA	NA	X
	Orysur_g8424	0.633516	0.0158515	0.260666	ns	IPR000195;IPR035969	Rab-GAP-TBC domain superfamily;Rab-GAP-TBC domain	GO:0005096;GO:0090630	K20360	Brite Hierarchies	Protein families: genetic information processing	Membrane trafficking	TBC1D22, GYP1; TBC1 domain family member 2	NA	NA	X	Orysur_g12552	1.14437	0.0450025	0.932516	ns	IPR040373	Transcription factor castor	GO:0045944;GO:0000981;GO:0045664;GO:0006355;GO:0005634;GO:0000977	NA	NA	NA	NA	NA	NA	NA	X
	Orysur_g5232	-0.954535	0.0159475	0.261692	ns				NA	NA	NA	NA	NA	NA	NA	X	Orysur_g12475	-0.565529	0.045128	0.932516	ns	IPR036236;IPR012934;IPR013087	Zinc finger, AD-type;Zinc finger C2H2 superfamily;Zinc finger C2H2-type	GO:0000981;GO:0006357;GO:0000977;GO:0005634;GO:0008270	NA	NA	NA	NA	NA	NA	NA	X
	Orysur_g8543	0.564221	0.0159998	0.261934	ns				NA	NA	NA	NA	NA	NA	NA	X	Orysur_g12204	-1.30217	0.0451592	0.932516	ns	IPR050951;IPR043128;IPR012337;IPR041588;IPR000477;IPR001878;IPR043502;IPR021109;IPR001584;IPR036397;IPR041577;IPR001995	DNA/RNA polymerase superfamily;Peptidase A2A, retrovirus, catalytic;Aspartic peptidase domain superfamily;Ribonuclease H superfamily;Ribonuclease H-like superfamily;Reverse transcriptase/retrotransposon-derived protein, RNase H-like domain;Reverse transcriptase/Diguanylate cyclase domain;Integrase, catalytic core;Zinc finger, CCHC-type;Reverse transcriptase domain;Integrase zinc-binding domain;Re…	GO:0003676;GO:0004190;GO:0008270;GO:0006508;GO:0015074	NA	NA	NA	NA	NA	NA	NA	X
	Orysur_g6347	0.8685	0.0160539	0.261934	ns	IPR045860;IPR045806;IPR045807	BMP and activin membrane-bound inhibitor, N-terminal domain;Snake toxin-like superfamily;BMP and activin membrane-bound inhibitor, C-terminal domain	GO:0005109;GO:0007179	K10162	Environmental Information Processing	Signal transduction	Wnt signaling pathway	BAMBI; BMP and activin membrane-bound inhibitor	NA	NA	X	Orysur_g7623	-0.458662	0.0453478	0.932516	ns	IPR001293;IPR008974;IPR013083;IPR012227;IPR049342;IPR002083	MATH/TRAF domain;TNF receptor-associated factor TRAF, metazoa;Zinc finger, RING/FYVE/PHD-type;TRAF1-6, MATH domain;Zinc finger, TRAF-type;TRAF-like	GO:0005515;GO:0042981;GO:0098802;GO:0043122;GO:0007165;GO:0031625;GO:0005164;GO:0008270	K10408	Cellular Processes	Cell motility	Motor proteins	DNAH; dynein axonemal heavy chain	NA	NA	X
	Orysur_g10570	-0.584648	0.0160628	0.261934	ns	IPR032010;IPR032008	E3 ubiquitin-protein ligase APD1-4, middle domain;E3 ubiquitin-protein ligase APD1-4, N-terminal	""	NA	NA	NA	NA	NA	NA	NA	X	Orysur_g9713	0.844369	0.0454597	0.932516	ns	IPR018114;IPR009003;IPR043504;IPR001314;IPR051333;IPR001254;IPR031986	Peptidase S1, PA clan;Serine protease gd, N-terminal domain;Serine proteases, trypsin domain;CLIP domain-containing serine protease;Peptidase S1, PA clan, chymotrypsin-like fold;Serine proteases, trypsin family, histidine active site;Peptidase S1A, chymotrypsin family	GO:0006508;GO:0004252	NA	NA	NA	NA	NA	NA	NA	X
	Orysur_g8455	1.60888	0.0161742	0.263201	ns	IPR018469	Dual oxidase maturation factor	GO:0016020;GO:0015031;GO:0005789	K17233	Brite Hierarchies	Protein families: genetic information processing	Membrane trafficking	DUOXA1; dual oxidase maturation factor 1	NA	NA	X	Orysur_g6437	0.869668	0.04548	0.932516	ns	IPR017972;IPR002401;IPR001128;IPR050182;IPR036396	Cytochrome P450, E-class, group I;Cytochrome P450 superfamily;Cytochrome P450;Cytochrome P450, conserved site;Cytochrome P450 family 2	GO:0005737;GO:0020037;GO:0016705;GO:0006805;GO:0004497;GO:0005506;GO:0016712;GO:0006082;GO:0008395;GO:0043231	K07418	Metabolism	Lipid metabolism	Arachidonic acid metabolism	CYP2J; cytochrome P450 family 2 subfamily J	NA	NA	X
	Orysur_g804	1.70203	0.01625	0.263885	ns	IPR013320;IPR050546;IPR000757	Concanavalin A-like lectin/glucanase domain superfamily;Glycosyl Hydrolase Family 16;Glycoside hydrolase family 16	GO:0004553;GO:0005975	NA	NA	NA	NA	NA	NA	NA	X	Orysur_g6422	-0.594646	0.045601	0.932516	ns	IPR038830	Coiled-coil domain-containing protein 186	GO:0099518;GO:0031267;GO:0005802	NA	NA	NA	NA	NA	NA	NA	X
	Orysur_g10079	-0.472512	0.0162992	0.264135	ns	IPR007484;IPR039866	Carboxypeptidase Q;Peptidase M28	GO:0043171;GO:0005615;GO:0070573;GO:0006508	K01302	Brite Hierarchies	Protein families: metabolism	Peptidases and inhibitors	CPQ; carboxypeptidase Q	NA	NA	X	Orysur_g6649	-0.887845	0.0459198	0.933385	ns	IPR001753;IPR029045	Enoyl-CoA hydratase/isomerase;ClpP/crotonase-like domain superfamily	GO:0006635;GO:0005829	K18426	Metabolism	Carbohydrate metabolism	Propanoate metabolism	ECHDC1; ethylmalonyl-CoA/methylmalonyl-CoA decarboxylase	NA	NA	X
	Orysur_g10484	-1.30285	0.0163634	0.264626	ns	IPR024548;IPR008977;IPR014784;IPR005018;IPR000945;IPR028460;IPR000323;IPR045266;IPR036939	Copper type II, ascorbate-dependent monooxygenase, N-terminal;Tyramine beta-hydroxylase/Dopamine beta-hydroxylase;Copper type II ascorbate-dependent monooxygenase, C-terminal;Copper type II, ascorbate-dependent monooxygenase, N-terminal domain superfamily;Copper-dependent monooxygenases, DOMON domain;DOMON domain;PHM/PNGase F domain superfamily;Dopamine beta-hydroxylase-like;Copper type II, ascor…	GO:0030667;GO:0042421;GO:0016715;GO:0004500;GO:0004497;GO:0003824;GO:0006589;GO:0042420;GO:0005615;GO:0005507	NA	NA	NA	NA	NA	NA	NA	X	Orysur_g12026	-0.478044	0.0459671	0.933385	ns	IPR016067;IPR018166;IPR048283;IPR001985	S-adenosylmethionine decarboxylase-like;S-adenosylmethionine decarboxylase, conserved site;S-adenosylmethionine decarboxylase, core;S-adenosylmethionine decarboxylase, eukaryotes	GO:0005829;GO:0006597;GO:0008295;GO:0004014	K01611	Metabolism	Amino acid metabolism	Cysteine and methionine metabolism	speD, AMD1; S-adenosylmethionine decarboxylase	NA	NA	X
	Orysur_g7497	-0.549194	0.0164019	0.264701	ns	IPR036412;IPR008380;IPR023214	HAD-like superfamily;HAD-superfamily hydrolase, subfamily IG, 5'-nucleotidase;HAD superfamily	GO:0008253	K01081	Metabolism	Nucleotide metabolism	Purine metabolism	E3.1.3.5; 5'-nucleotidase	NA	NA	X	Orysur_g9071	-1.2414	0.0463252	0.933385	ns	IPR038717;IPR036397	Tc1-like transposase, DDE domain;Ribonuclease H superfamily	GO:0003676	NA	NA	NA	NA	NA	NA	NA	X
	Orysur_g2565	1.2721	0.0166149	0.267105	ns	IPR011009;IPR004119;IPR015897	Ecdysteroid kinase-like;Protein kinase-like domain superfamily;CHK kinase-like	""	NA	NA	NA	NA	NA	NA	NA	X	Orysur_g1610	1.42891	0.0463535	0.933385	ns	IPR016187;IPR035914;IPR012334;IPR036772;IPR053243;IPR016186;IPR006626;IPR011050;IPR001190	SRCR domain;Spermadhesin, CUB domain superfamily;C-type lectin fold;Parallel beta-helix repeat;SRCR-like domain superfamily;Pectin lyase fold/virulence factor;C-type lectin-like/link domain superfamily;Septate junction maturation regulator;Pectin lyase fold	GO:0045217;GO:0016020	NA	NA	NA	NA	NA	NA	NA	X
	Orysur_g5995	-2.51759	0.0166193	0.267105	ns	IPR018045;IPR001902;IPR011547	SLC26A/SulP transporter;Sulphate anion transporter, conserved site;SLC26A/SulP transporter domain	GO:0016020;GO:1902358;GO:0008271;GO:0055085	K14708	Brite Hierarchies	Protein families: signaling and cellular processes	Transporters	SLC26A11; solute carrier family 26 (sodium-independent sulfate anion transporter), member 11	NA	NA	X	Orysur_g2580	2.0051	0.0466041	0.933385	ns	IPR019342	NADH:ubiquinone oxidoreductase, iron-sulphur subunit 5	""	K03938	Metabolism	Energy metabolism	Oxidative phosphorylation	NDUFS5; NADH dehydrogenase (ubiquinone) Fe-S protein 5	NA	NA	X
	Orysur_g10099	1.93102	0.0166552	0.267133	ns	IPR013525;IPR003439;IPR027417;IPR003593;IPR017871;IPR050352	ATP-binding cassette subfamily G transporters;ABC transporter-like, conserved site;ABC transporter-like, ATP-binding domain;AAA+ ATPase domain;ABC-2 type transporter, transmembrane domain;P-loop containing nucleoside triphosphate hydrolase	GO:0140359;GO:0042626;GO:0005524;GO:0005886;GO:0055085;GO:0016020;GO:0016887	K05679	Environmental Information Processing	Membrane transport	ABC transporters	ABCG1; ATP-binding cassette, subfamily G (WHITE), member 1	NA	NA	X	Orysur_g12708	-1.7652	0.0466407	0.933385	ns				NA	NA	NA	NA	NA	NA	NA	X
	Orysur_g3260	-1.05519	0.016805	0.268984	ns	IPR002018;IPR029058	Carboxylesterase, type B;Alpha/Beta hydrolase fold	""	K01049	Metabolism	Lipid metabolism	Glycerophospholipid metabolism	ACHE; acetylcholinesterase	NA	NA	X	Orysur_g8529	-0.759491	0.0466971	0.933385	ns	IPR036179;IPR013098;IPR036116;IPR013783;IPR050958;IPR007110;IPR003961	Fibronectin type III superfamily;Immunoglobulin-like domain;Immunoglobulin-like fold;Cell Adhesion and Cytoskeletal Organization;Immunoglobulin-like domain superfamily;Fibronectin type III;Immunoglobulin I-set	GO:0043025;GO:0007156;GO:0050808;GO:0005515;GO:0030424;GO:0008046;GO:0005886	NA	NA	NA	NA	NA	NA	NA	X
	Orysur_g7863	-0.827182	0.0169372	0.270544	ns	IPR000760;IPR020550;IPR044897;IPR050725	CysQ/Inositol Monophosphatase;Inositol monophosphatase-like;Inositol monophosphatase, conserved site;Inositol polyphosphate 1-phosphatase, domain 1	GO:0046855;GO:0046854;GO:0004441	K01107	Metabolism	Carbohydrate metabolism	Inositol phosphate metabolism	INPP1; inositol polyphosphate 1-phosphatase	NA	NA	X	Orysur_g1228	1.02326	0.0467093	0.933385	ns	IPR053291	Ommatidial differentiation-associated protein	""	K13280	Genetic Information Processing	Folding, sorting and degradation	Protein export	SEC11, sipW; signal peptidase I	NA	NA	X
	Orysur_g9259	-0.998117	0.0170913	0.272449	ns	IPR002893;IPR046341;IPR052097;IPR001214	SET domain;SET domain superfamily;SET and MYND domain-containing protein;Zinc finger, MYND-type	GO:0005737;GO:0042826;GO:0005634;GO:0005515	NA	NA	NA	NA	NA	NA	NA	X	Orysur_g9237	-0.904657	0.0468175	0.933385	ns	IPR010255;IPR007110;IPR003591;IPR013783;IPR003598;IPR034824;IPR032675;IPR000372;IPR019791;IPR037120;IPR000483;IPR013098;IPR013106;IPR003599;IPR036179;IPR001611	Haem peroxidase, animal-type;Haem peroxidase domain superfamily, animal type;Immunoglobulin I-set;Immunoglobulin domain subtype;Leucine-rich repeat domain superfamily;Immunoglobulin-like domain;Leucine-rich repeat;Leucine-rich repeat, typical subtype;Cysteine-rich flanking region, C-terminal;Haem peroxidase superfamily;Immunoglobulin-like domain superfamily;Leucine-rich repeat N-terminal domain;I…	GO:0005515;GO:0005615;GO:0006979;GO:0020037;GO:0004601	K19511	Not Included in Pathway or Brite	Unclassified: metabolism	Enzymes with EC numbers	PXDN, VPO1; peroxidase	NA	NA	X
	Orysur_g9551	-1.03602	0.0172409	0.274275	ns	IPR036291;IPR002347	NAD(P)-binding domain superfamily;Short-chain dehydrogenase/reductase SDR	""	K15890	Metabolism	Metabolism of terpenoids and polyketides	Terpenoid backbone biosynthesis	FOHSDR; NADP+-dependent farnesol dehydrogenase	NA	NA	X	Orysur_g4574	-0.429573	0.0468574	0.933385	ns	IPR011011;IPR013083	Zinc finger, RING/FYVE/PHD-type;Zinc finger, FYVE/PHD-type	""	NA	NA	NA	NA	NA	NA	NA	X
	Orysur_g7087	0.40769	0.0173131	0.274606	ns	IPR003005;IPR004148;IPR001452;IPR027267;IPR036028	SH3 domain;AH/BAR domain superfamily;BAR domain;Amphiphysin;SH3-like domain superfamily	GO:0005737;GO:0005886;GO:0005515;GO:0005543	K12562	Cellular Processes	Transport and catabolism	Endocytosis	AMPH; amphiphysin	NA	NA	X	Orysur_g2234	-1.88341	0.0469918	0.933643	ns	IPR001436;IPR002068;IPR008978	HSP20-like chaperone;Alpha crystallin/Hsp20 domain;Alpha crystallin/Small heat shock protein, animal type	GO:0042026;GO:0009408;GO:0005737;GO:0005634;GO:0051082	K09542	Genetic Information Processing	Folding, sorting and degradation	Protein processing in endoplasmic reticulum	CRYAB; crystallin, alpha B	NA	NA	X
	Orysur_g6636	-0.815021	0.017332	0.274606	ns	IPR050327;IPR036259;IPR011701;IPR020846	Proton-linked Monocarboxylate Transporter;MFS transporter superfamily;Major facilitator superfamily;Major facilitator superfamily domain	GO:0008028;GO:0022857;GO:0055085;GO:0015718	NA	NA	NA	NA	NA	NA	NA	X	Orysur_g6331	2.70649	0.0475731	0.942756	ns	IPR006804	BCL7	""	NA	NA	NA	NA	NA	NA	NA	X
	Orysur_g442	-0.77184	0.0173686	0.274628	ns	IPR013057	Amino acid transporter, transmembrane domain	GO:0016020;GO:0015179;GO:0003333;GO:0005774	K14209	Cellular Processes	Transport and catabolism	Autophagy - yeast	SLC36A, PAT; solute carrier family 36 (proton-coupled amino acid transporter)	NA	NA	X	Orysur_g12539	-0.598057	0.0480825	0.94759	ns	IPR000398;IPR020940;IPR036926;IPR023451;IPR045097	Thymidylate synthase;Thymidylate synthase, active site;Thymidylate synthase/dCMP hydroxymethylase;Thymidylate synthase/dCMP hydroxymethylase domain;Thymidylate synthase/dCMP hydroxymethylase superfamily	GO:0016741;GO:0004799;GO:0006231;GO:0005739;GO:0005829	K00560	Metabolism	Nucleotide metabolism	Pyrimidine metabolism	thyA, TYMS; thymidylate synthase	NA	NA	X
	Orysur_g5196	-0.624425	0.0174656	0.275604	ns	IPR001952;IPR017850	Alkaline phosphatase;Alkaline-phosphatase-like, core domain superfamily	GO:0004035;GO:0016791;GO:0016311	K01077	Metabolism	Metabolism of cofactors and vitamins	Thiamine metabolism	E3.1.3.1, phoA, phoB; alkaline phosphatase	NA	NA	X	Orysur_g3711	0.512813	0.0481559	0.94759	ns	IPR043129;IPR020902;IPR004000	Actin family;ATPase, nucleotide binding domain;Actin/actin-like conserved site	""	K17260	Cellular Processes	Transport and catabolism	Endocytosis	ACTR2, ARP2; actin-related protein 2	NA	NA	X
	Orysur_g7975	0.412376	0.0176082	0.276932	ns	IPR000837;IPR004827;IPR046347	Basic-leucine zipper domain;AP-1 transcription factor;Basic-leucine zipper domain superfamily	GO:0006357;GO:0003677;GO:0003700;GO:0000978;GO:0000981;GO:0006355;GO:0005634	K21406	Brite Hierarchies	Protein families: genetic information processing	Transcription factors	ATF3, A3-3; activating transcription factor 3	NA	NA	X	Orysur_g12679	-0.888523	0.0481867	0.94759	ns	IPR036397;IPR050951;IPR001584;IPR036875;IPR001878;IPR012337	Integrase, catalytic core;Zinc finger, CCHC-type superfamily;Zinc finger, CCHC-type;Retrovirus-related Pol polyprotein;Ribonuclease H superfamily;Ribonuclease H-like superfamily	GO:0003676;GO:0008270;GO:0015074	K18403	Brite Hierarchies	Protein families: genetic information processing	Chromosome and associated proteins	MSL3; male-specific lethal 3	NA	NA	X
	Orysur_g3953	-2.22143	0.017623	0.276932	ns	IPR009003;IPR001314;IPR001254;IPR043504;IPR050430;IPR033116;IPR018114	Serine proteases, trypsin domain;Serine proteases, trypsin family, histidine active site;Peptidase S1 family serine proteases;Peptidase S1, PA clan;Serine proteases, trypsin family, serine active site;Peptidase S1A, chymotrypsin family;Peptidase S1, PA clan, chymotrypsin-like fold	GO:0006508;GO:0004252	K01312	Environmental Information Processing	Signaling molecules and interaction	Neuroactive ligand-receptor interaction	PRSS1_2_3; trypsin	NA	NA	X	Orysur_g4996	1.0695	0.0484093	0.949539	ns	IPR055170;IPR000683;IPR036291;IPR050984	Gfo/Idh/MocA-like oxidoreductase, N-terminal;Gfo/Idh/MocA domain-containing protein;GFO/IDH/MocA-like oxidoreductase domain;NAD(P)-binding domain superfamily	GO:0000166	K00078	Metabolism	Carbohydrate metabolism	Pentose and glucuronate interconversions	DHDH; dihydrodiol dehydrogenase / D-xylose 1-dehydrogenase (NADP)	NA	NA	X
	Orysur_g6437	-0.616868	0.0176562	0.276932	ns	IPR017972;IPR002401;IPR001128;IPR050182;IPR036396	Cytochrome P450, E-class, group I;Cytochrome P450 superfamily;Cytochrome P450;Cytochrome P450, conserved site;Cytochrome P450 family 2	GO:0005737;GO:0020037;GO:0016705;GO:0006805;GO:0004497;GO:0005506;GO:0016712;GO:0006082;GO:0008395;GO:0043231	K07418	Metabolism	Lipid metabolism	Arachidonic acid metabolism	CYP2J; cytochrome P450 family 2 subfamily J	NA	NA	X	Orysur_g5249	-1.61575	0.0487381	0.953507	ns	IPR037698	Ubiquinol-cytochrome-c reductase complex assembly factor 2	GO:0005759;GO:0034551	NA	NA	NA	NA	NA	NA	NA	X
	Orysur_g1471	-0.554486	0.0177209	0.277391	ns				NA	NA	NA	NA	NA	NA	NA	X	Orysur_g909	-0.538218	0.0488596	0.953507	ns	IPR034649;IPR006636;IPR041243;IPR019734;IPR011990	Tetratricopeptide repeat;STI1/HOP, DP domain;Hsp70-interacting protein, N-terminal;Heat shock chaperonin-binding;Tetratricopeptide-like helical domain superfamily	GO:0051085;GO:0005515;GO:0046983;GO:0030544	K09560	Brite Hierarchies	Protein families: genetic information processing	Chaperones and folding catalysts	ST13; suppressor of tumorigenicity protein 13	NA	NA	X
	Orysur_g9148	0.491481	0.0178608	0.27794	ns	IPR036028;IPR011009;IPR020635;IPR001452;IPR017441;IPR008266;IPR000719;IPR001245;IPR050198;IPR036860;IPR000980	SH2 domain;SH3 domain;Serine-threonine/tyrosine-protein kinase, catalytic domain;Protein kinase, ATP binding site;Non-receptor tyrosine kinases involved in cell signaling;Tyrosine-protein kinase, active site;Protein kinase-like domain superfamily;SH3-like domain superfamily;SH2 domain superfamily;Protein kinase domain;Tyrosine-protein kinase, catalytic domain	GO:0005515;GO:0004672;GO:0005524;GO:0006468;GO:0004713	K05704	Environmental Information Processing	Signal transduction	MAPK signaling pathway - fly	SRC; tyrosine-protein kinase Src	NA	NA	X	Orysur_g12238	1.49509	0.0491145	0.955749	ns	IPR045873;IPR006689;IPR044612;IPR005225;IPR027417	ADP-ribosylation factor-like protein 2;Small GTP-binding domain;Small GTPase superfamily, ARF/SAR type;ADP-ribosylation factor-like protein 2/3;P-loop containing nucleoside triphosphate hydrolase	GO:0003924;GO:0005525	K07943	Brite Hierarchies	Protein families: genetic information processing	Chromosome and associated proteins	ARL2; ADP-ribosylation factor-like protein 2	NA	NA	X
	Orysur_g2663	0.810457	0.017874	0.27794	ns	IPR036236;IPR013087;IPR012934;IPR050717	Zinc finger C2H2-type;Zinc finger C2H2 superfamily;Zinc finger, AD-type;C2H2-type Zinc-Finger Transcription Regulators	GO:0000981;GO:0008270;GO:0005634;GO:0000977;GO:0009790;GO:0006357	NA	NA	NA	NA	NA	NA	NA	X	Orysur_g12762	1.23718	0.0494274	0.955749	ns	IPR002159	CD36 family	GO:0016020;GO:0005044;GO:0005737	K13885	Genetic Information Processing	Information processing in viruses	Virion - Hepatitis viruses	SCARB1; scavenger receptor class B, member 1	NA	NA	X
	Orysur_g12459	-1.05566	0.0178742	0.27794	ns	IPR029034;IPR001839;IPR001111;IPR015615;IPR017948	Transforming growth factor-beta-related;Cystine-knot cytokine;Transforming growth factor beta, conserved site;TGF-beta, propeptide;Transforming growth factor-beta, C-terminal	GO:0005576;GO:0008083;GO:0005125;GO:0005615	K04669	Brite Hierarchies	Protein families: metabolism	Protein kinases	TGFBRX; TGF-beta receptor, other	NA	NA	X	Orysur_g3953	2.07522	0.0494497	0.955749	ns	IPR009003;IPR001314;IPR001254;IPR043504;IPR050430;IPR033116;IPR018114	Serine proteases, trypsin domain;Serine proteases, trypsin family, histidine active site;Peptidase S1 family serine proteases;Peptidase S1, PA clan;Serine proteases, trypsin family, serine active site;Peptidase S1A, chymotrypsin family;Peptidase S1, PA clan, chymotrypsin-like fold	GO:0006508;GO:0004252	K01312	Environmental Information Processing	Signaling molecules and interaction	Neuroactive ligand-receptor interaction	PRSS1_2_3; trypsin	NA	NA	X
	Orysur_g307	-0.879874	0.0178984	0.27794	ns	IPR015421;IPR050103;IPR015424;IPR049704;IPR005814;IPR015422;IPR010164	Pyridoxal phosphate-dependent transferase, major domain;Pyridoxal phosphate-dependent transferase;Aminotransferase class-III;Ornithine aminotransferase;Aminotransferases class-III pyridoxal-phosphate attachment site;Class-III Pyridoxal-phosphate-dependent Aminotransferase;Pyridoxal phosphate-dependent transferase, small domain	GO:0008483;GO:0004587;GO:0005737;GO:0019544;GO:0042802;GO:0030170;GO:0010121	K00819	Metabolism	Amino acid metabolism	Arginine and proline metabolism	rocD, OAT; ornithine--oxo-acid transaminase	NA	NA	X	Orysur_g10066	0.677057	0.0495697	0.955749	ns	IPR030374;IPR037163;IPR035246;IPR029063;IPR030373;IPR001045	Polyamine biosynthesis domain, conserved site;Spermidine synthase, tetramerisation domain superfamily;Spermidine synthase, tetramerisation domain;Polyamine biosynthesis domain;Spermidine/spermine synthases;S-adenosyl-L-methionine-dependent methyltransferase superfamily	GO:0003824;GO:0005829;GO:0008295;GO:0004766	K00797	Metabolism	Amino acid metabolism	Cysteine and methionine metabolism	speE, SRM, SPE3; spermidine synthase	NA	NA	X
	Orysur_g10688	0.533456	0.0181102	0.280089	ns				NA	NA	NA	NA	NA	NA	NA	X	Orysur_g11025	-1.29125	0.049596	0.955749	ns	IPR039353;IPR006578	MADF domain;Transcription factor Adf-1	GO:0005667;GO:0005634;GO:0006357	NA	NA	NA	NA	NA	NA	NA	X
	Orysur_g12930	-1.10669	0.0181616	0.280089	ns	IPR031959	Protein of unknown function DUF4779	""	NA	NA	NA	NA	NA	NA	NA	X	Orysur_g9521	0.926027	0.0504738	0.967165	ns				NA	NA	NA	NA	NA	NA	NA	X
	Orysur_g5559	-1.42928	0.0181716	0.280089	ns	IPR036322;IPR041664;IPR027417;IPR003593;IPR020472;IPR015943;IPR019775;IPR052752;IPR001680;IPR011047	NACHT and WD repeat domain-containing protein;WD40-repeat-containing domain superfamily;G-protein beta WD-40 repeat;P-loop containing nucleoside triphosphate hydrolase;Quinoprotein alcohol dehydrogenase-like superfamily;AAA+ ATPase domain;WD40 repeat;Orc1-like, AAA ATPase domain;WD40 repeat, conserved site;WD40/YVTN repeat-like-containing domain superfamily	GO:0005515;GO:0016887	K11887	Brite Hierarchies	Protein families: genetic information processing	Proteasome	PAAF1, RPN14; proteasomal ATPase-associated factor 1	NA	NA	X	Orysur_g422	-1.4135	0.0505009	0.967165	ns	IPR011146;IPR036265;IPR001310	HIT-like superfamily;Histidine triad (HIT) protein;HIT-like domain	GO:0003824	NA	NA	NA	NA	NA	NA	NA	X
	Orysur_g10825	2.67634	0.0182045	0.280089	ns	IPR019269	Biogenesis of lysosome-related organelles complex-1, subunit 2	GO:0000930;GO:0016197;GO:0099078;GO:0032418;GO:0043015;GO:0031083	K16750	Brite Hierarchies	Protein families: genetic information processing	Membrane trafficking	BLOC1S2; biogenesis of lysosome-related organelles complex 1 subunit 2	NA	NA	X	Orysur_g3161	-1.71449	0.0505658	0.967165	ns	IPR008387;IPR036204	ATP synthase-coupling factor 6, mitochondrial;ATP synthase-coupling factor 6 superfamily, mitochondrial	GO:0015986;GO:0015078;GO:0045259;GO:0005753	K02131	Metabolism	Energy metabolism	Oxidative phosphorylation	ATPeF0F6, ATP5J; F-type H+-transporting ATPase subunit 6	NA	NA	X
	Orysur_g2951	1.03693	0.0182415	0.280089	ns	IPR037103;IPR036525;IPR002453;IPR008280;IPR003008;IPR023123;IPR017975;IPR013838;IPR000217;IPR018316	Beta tubulin;Tubulin/FtsZ-like, C-terminal domain;Beta tubulin, autoregulation binding site;Tubulin, C-terminal;Tubulin/FtsZ, GTPase domain superfamily;Tubulin, conserved site;Tubulin/FtsZ, GTPase domain;Tubulin/FtsZ, C-terminal;Tubulin;Tubulin/FtsZ, 2-layer sandwich domain	GO:0005525;GO:0003924;GO:0007017;GO:0005200;GO:0005874	K07375	Cellular Processes	Transport and catabolism	Phagosome	TUBB; tubulin beta	NA	NA	X	Orysur_g48	-1.83731	0.050875	0.970664	ns				NA	NA	NA	NA	NA	NA	NA	X
	Orysur_g3872	0.494595	0.0182695	0.280089	ns	IPR017438;IPR045540;IPR001206;IPR016064;IPR050187	Diacylglycerol kinase, catalytic domain;Lipid Phosphate Formation and Regulation;Inorganic polyphosphate/ATP-NAD kinase, N-terminal;NAD kinase/diacylglycerol kinase-like domain superfamily;YegS/DAGK, C-terminal domain	GO:0043231;GO:0016301;GO:0006665;GO:0016310;GO:0017050;GO:0046512;GO:0016020;GO:0001727;GO:0005737	K04718	Metabolism	Lipid metabolism	Sphingolipid metabolism	SPHK; sphingosine kinase	NA	NA	X	Orysur_g2619	1.70787	0.0511423	0.971445	ns	IPR026094	G protein pathway suppressor 2	GO:0003712;GO:0006357;GO:0005667	K15307	Human Diseases	Infectious disease: viral	Human T-cell leukemia virus 1 infection	GPS2; G protein pathway suppressor 2	NA	NA	X
	Orysur_g11364	1.1473	0.0183108	0.280089	ns	IPR004344	Tubulin-tyrosine ligase/Tubulin polyglutamylase	GO:0036064;GO:0015631;GO:0036211;GO:0000226;GO:0018095;GO:0070740	K16600	Brite Hierarchies	Protein families: signaling and cellular processes	Cytoskeleton proteins	TTLL2; tubulin polyglutamylase TTLL2	NA	NA	X	Orysur_g6888	0.511587	0.0511686	0.971445	ns	IPR036443;IPR001876	Zinc finger, RanBP2-type superfamily;Zinc finger, RanBP2-type	""	K04404	Environmental Information Processing	Signal transduction	MAPK signaling pathway	MAP3K7IP2, TAB2; TAK1-binding protein 2	NA	NA	X
	Orysur_g3449	2.47569	0.0183239	0.280089	ns	IPR048258;IPR004367;IPR036915;IPR039361;IPR006671;IPR013763;IPR046965	Cyclins, cyclin-box;Cyclin A/B-like;Cyclin-like superfamily;Cyclin;Cyclin-like domain;Cyclin, C-terminal domain;Cyclin, N-terminal	GO:0044772;GO:0016538	K00774	Not Included in Pathway or Brite	Unclassified: metabolism	Enzymes with EC numbers	PARP16; protein mono-ADP-ribosyltransferase 16	NA	NA	X	Orysur_g7235	-0.647043	0.0515796	0.976836	ns	IPR007281;IPR004843;IPR029052;IPR038487;IPR041796;IPR003701	Calcineurin-like phosphoesterase domain, ApaH type;DNA double-strand break repair protein Mre11;Metallo-dependent phosphatase-like;Mre11, capping domain;DNA double-strand break repair protein Mre11, N-terminal metallophosphatase domain;Mre11, DNA-binding	GO:0006303;GO:0008296;GO:0030870;GO:0097552;GO:0007095;GO:0000723;GO:0000014;GO:0035861;GO:0005634;GO:0030145;GO:0016787;GO:0000724;GO:0004519;GO:0006302;GO:0031573;GO:0004520;GO:0042138	K10865	Genetic Information Processing	Replication and repair	Homologous recombination	MRE11; double-strand break repair protein MRE11	NA	NA	X
	Orysur_g10328	1.46203	0.0183594	0.280089	ns	IPR017907;IPR032443;IPR001841;IPR013083	RAWUL domain;Zinc finger, RING-type;Zinc finger, RING/FYVE/PHD-type;Zinc finger, RING-type, conserved site	GO:0000122;GO:1990841;GO:0035102	K11459	Genetic Information Processing	Chromosome	Polycomb repressive complex	PCGF4, BMI1; polycomb group RING finger protein 4	NA	NA	X	Orysur_g1025	-0.498116	0.051784	0.977019	ns	IPR039721;IPR010598	D-glucuronyl C5-epimerase, C-terminal;D-glucuronyl C5-epimerase	GO:0015012;GO:0047464;GO:0005794	K01793	Metabolism	Glycan biosynthesis and metabolism	Glycosaminoglycan biosynthesis - heparan sulfate / heparin	GLCE; heparosan-N-sulfate-glucuronate 5-epimerase	NA	NA	X
	Orysur_g2655	1.15479	0.0185406	0.282302	ns	IPR005107;IPR001041;IPR002888;IPR016169;IPR002346;IPR036884;IPR006058;IPR016166;IPR037165;IPR012675;IPR036683;IPR046867;IPR036010;IPR016208;IPR008274;IPR000674;IPR036318;IPR036856	Beta-grasp domain superfamily;Aldehyde oxidase/xanthine dehydrogenase-like;Aldehyde oxidase/xanthine dehydrogenase, a/b hammerhead superfamily;FAD-binding, type PCMH, subdomain 2;[2Fe-2S]-binding domain superfamily;Aldehyde oxidase/xanthine dehydrogenase, molybdopterin binding domain superfamily;2Fe-2S ferredoxin-type iron-sulfur binding domain;2Fe-2S ferredoxin, iron-sulphur binding site;2Fe-2S …	GO:0005506;GO:0071949;GO:0046872;GO:0050660;GO:0051537;GO:0051536;GO:0016491	K00106	Metabolism	Nucleotide metabolism	Purine metabolism	XDH; xanthine dehydrogenase/oxidase	NA	NA	X	Orysur_g361	-1.38766	0.0518434	0.977019	ns				NA	NA	NA	NA	NA	NA	NA	X
	Orysur_g1292	-1.19831	0.0185903	0.282507	ns	IPR011042;IPR017996	Six-bladed beta-propeller, TolB-like;Major royal jelly protein/protein yellow	GO:0005576	NA	NA	NA	NA	NA	NA	NA	X	Orysur_g4028	-2.40578	0.052732	0.98709	ns	IPR010920;IPR047575;IPR044642;IPR034104;IPR001163	Sm domain;LSM domain superfamily;U6 snRNA-associated Sm-like protein Lsm1/8;Sm-like protein Lsm1;Sm domain, eukaryotic/archaea-type	GO:0000290;GO:0003729;GO:0000956;GO:0000932;GO:0016070;GO:0003723;GO:1990726	K12620	Genetic Information Processing	Folding, sorting and degradation	RNA degradation	LSM1; U6 snRNA-associated Sm-like protein LSm1	NA	NA	X
	Orysur_g3482	1.58053	0.0186687	0.283148	ns	IPR011009;IPR015897;IPR004119	CHK kinase-like;Protein kinase-like domain superfamily;Ecdysteroid kinase-like	""	NA	NA	NA	NA	NA	NA	NA	X	Orysur_g10712	-0.407758	0.0528266	0.98709	ns	IPR045700	Rab3GAP catalytic subunit	GO:0043547;GO:0005096	K18270	Brite Hierarchies	Protein families: genetic information processing	Membrane trafficking	RAB3GAP1; Rab3 GTPase-activating protein catalytic subunit	NA	NA	X
	Orysur_g3954	-1.84631	0.018779	0.283918	ns	IPR018114;IPR009003;IPR001254;IPR043504;IPR001314;IPR050430	Peptidase S1A, chymotrypsin family;Peptidase S1 family serine proteases;Serine proteases, trypsin domain;Serine proteases, trypsin family, histidine active site;Peptidase S1, PA clan;Peptidase S1, PA clan, chymotrypsin-like fold	GO:0004252;GO:0006508	K01312	Environmental Information Processing	Signaling molecules and interaction	Neuroactive ligand-receptor interaction	PRSS1_2_3; trypsin	NA	NA	X	Orysur_g6085	1.00169	0.0528868	0.98709	ns	IPR016017;IPR039596	GDNF/GAS1;Growth arrest-specific protein 1	GO:0051726	K06232	Environmental Information Processing	Signal transduction	Hedgehog signaling pathway	GAS1; growth arrest-specific 1	NA	NA	X
	Orysur_g12107	0.936913	0.0187922	0.283918	ns	IPR050382;IPR011701;IPR020846;IPR036259	Major facilitator superfamily domain;Major facilitator superfamily;Major Facilitator Superfamily Sodium/Anion Cotransporter;MFS transporter superfamily	GO:0022857;GO:0016020;GO:0006820;GO:0055085	K12301	Cellular Processes	Transport and catabolism	Lysosome	SLC17A5; MFS transporter, ACS family, solute carrier family 17 (sodium-dependent inorganic phosphate cotransporter), member 5	NA	NA	X	Orysur_g3899	0.550023	0.0528913	0.98709	ns	IPR036691;IPR050410;IPR005135	Endonuclease/exonuclease/phosphatase;Endonuclease/exonuclease/phosphatase superfamily;CCR4/nocturin mRNA turnover and transcription	GO:0000175;GO:0003824	K18764	Brite Hierarchies	Protein families: genetic information processing	Messenger RNA biogenesis	NOCT, CCRN4L; nocturnin	NA	NA	X
	Orysur_g732	-0.419663	0.0190746	0.287382	ns	IPR020557;IPR008948;IPR029419;IPR024083;IPR009049;IPR000362;IPR022761	Fumarate lyase family;Argininosuccinate lyase, C-terminal;Fumarase/histidase, N-terminal;Fumarate lyase, N-terminal;Fumarate lyase, conserved site;L-Aspartase-like;Argininosuccinate lyase	GO:0042450;GO:0005829;GO:0003824;GO:0004056	K01755	Metabolism	Amino acid metabolism	Alanine, aspartate and glutamate metabolism	argH, ASL; argininosuccinate lyase	NA	NA	X	Orysur_g12078	0.505924	0.0532615	0.989927	ns	IPR000687;IPR018934;IPR051272;IPR011009;IPR017406;IPR018935	RIO kinase;RIO-type Ser/Thr kinase;Protein kinase-like domain superfamily;RIO-type domain;Serine/threonine-protein kinase Rio3;RIO kinase, conserved site	GO:0003824;GO:0006468;GO:0005524;GO:0004674	K08872	Brite Hierarchies	Protein families: metabolism	Protein kinases	RIOK3, SUDD; RIO kinase 3	NA	NA	X
	Orysur_g7231	1.1056	0.019106	0.287382	ns				NA	NA	NA	NA	NA	NA	NA	X	Orysur_g9737	-0.571031	0.0534093	0.989927	ns	IPR008166	Glycosyltransferase family 92	GO:0016757;GO:0005737;GO:0070085	NA	NA	NA	NA	NA	NA	NA	X
	Orysur_g4946	3.30056	0.0191602	0.287382	ns	IPR041966;IPR036514;IPR033447;IPR025605	OSK domain;SGNH hydrolase superfamily;LOTUS-like domain;OST-HTH/LOTUS domain	""	K18742	Brite Hierarchies	Protein families: genetic information processing	Messenger RNA biogenesis	OSK; maternal effect protein oskar	NA	NA	X	Orysur_g12069	0.564601	0.0534887	0.989927	ns	IPR041647;IPR014756;IPR040445;IPR016449;IPR013518	Immunoglobulin E-set;Potassium channel, inwardly rectifying, Kir, cytoplasmic;Potassium channel, inwardly rectifying, transmembrane domain;Potassium channel, inwardly rectifying, Kir;Inward rectifier potassium channel, C-terminal	GO:0005242;GO:0034765;GO:1990573;GO:0006813;GO:0005886;GO:0016020	K05330	Brite Hierarchies	Protein families: signaling and cellular processes	Ion channels	KCNJN; potassium inwardly-rectifying channel subfamily J, other	NA	NA	X
	Orysur_g11276	2.58724	0.0191686	0.287382	ns	IPR000187	Corticotropin-releasing factor	GO:0005179;GO:0005576	NA	NA	NA	NA	NA	NA	NA	X	Orysur_g11079	-0.450505	0.0535583	0.989927	ns	IPR006616	DM9 repeat	""	NA	NA	NA	NA	NA	NA	NA	X
	Orysur_g5168	-2.76876	0.0192203	0.287425	ns	IPR005828;IPR020846;IPR050549;IPR036259;IPR003663	Major facilitator superfamily domain;Major Facilitator Superfamily Trehalose Transporter;Major facilitator, sugar transporter-like;MFS transporter superfamily;Sugar/inositol transporter	GO:0022857;GO:0055085;GO:0016020	K08145	Brite Hierarchies	Protein families: signaling and cellular processes	Transporters	SLC2A8, GLUT8; MFS transporter, SP family, solute carrier family 2 (facilitated glucose transporter), member 8	NA	NA	X	Orysur_g8308	0.500131	0.0537481	0.991053	ns	IPR038286;IPR005522	Inositol polyphosphate kinase;Inositol polyphosphate kinase superfamily	GO:0032958;GO:0005737;GO:0051765;GO:0005634;GO:0016301;GO:0008440	K00915	Metabolism	Carbohydrate metabolism	Inositol phosphate metabolism	IPMK, IPK2; inositol-polyphosphate multikinase	NA	NA	X
	Orysur_g3988	0.999189	0.0192624	0.287425	ns	IPR005599	GPI mannosyltransferase	GO:0005789;GO:0006506;GO:0000030;GO:0000026;GO:0016757	K05286	Metabolism	Glycan biosynthesis and metabolism	Glycosylphosphatidylinositol (GPI)-anchor biosynthesis	PIGB; GPI mannosyltransferase 3	NA	NA	X	Orysur_g11092	-0.725502	0.0540388	0.993374	ns	IPR036378;IPR050904;IPR000782	Cell adhesion and biosynthesis-related protein;FAS1 domain superfamily;FAS1 domain	GO:0031012;GO:0030198;GO:0005615;GO:0050839;GO:0007155	K19519	Brite Hierarchies	Protein families: signaling and cellular processes	Domain-containing proteins not elsewhere classified	TGFBI, BIGH3; transforming growth factor-beta-induced protein	NA	NA	X
	Orysur_g1467	1.47343	0.0192819	0.287425	ns				NA	NA	NA	NA	NA	NA	NA	X	Orysur_g8681	1.08698	0.0541756	0.993374	ns	IPR011992;IPR002048;IPR036213;IPR022683;IPR022682;IPR001300;IPR038765;IPR022684	Peptidase C2, calpain, catalytic domain;EF-hand domain pair;Peptidase C2, calpain, domain III;Peptidase C2, calpain, large subunit, domain III;EF-hand domain;Calpain large subunit, domain III superfamily;Peptidase C2, calpain family;Papain-like cysteine peptidase superfamily	GO:0006508;GO:0005509;GO:0004198;GO:0005737	NA	NA	NA	NA	NA	NA	NA	X
	Orysur_g9632	2.30021	0.0193676	0.288152	ns				NA	NA	NA	NA	NA	NA	NA	X	Orysur_g237	1.67499	0.0542615	0.993374	ns	IPR004045;IPR004046;IPR010987;IPR036249;IPR036282	Glutathione S-transferase, N-terminal;Glutathione S-transferase, C-terminal-like;Glutathione S-transferase, C-terminal;Thioredoxin-like superfamily;Glutathione S-transferase, C-terminal domain superfamily	GO:0006749;GO:0004364	K00799	Metabolism	Metabolism of other amino acids	Glutathione metabolism	GST, gst; glutathione S-transferase	NA	NA	X
	Orysur_g9519	1.14238	0.019564	0.290522	ns	IPR019359	CCDC85 family	""	NA	NA	NA	NA	NA	NA	NA	X	Orysur_g12409	0.680741	0.0548677	0.999804	ns	IPR002213;IPR050271;IPR035595	UDP-glycosyltransferase family, conserved site;UDP-glucuronosyl/UDP-glucosyltransferase;UDP-glycosyltransferase	GO:0008194	K00699	Metabolism	Carbohydrate metabolism	Pentose and glucuronate interconversions	UGT; glucuronosyltransferase	NA	NA	X
	Orysur_g7342	2.09182	0.0196175	0.290537	ns	IPR006616	DM9 repeat	""	NA	NA	NA	NA	NA	NA	NA	X	Orysur_g12299	-0.703646	0.0548966	0.999804	ns	IPR013519;IPR048285;IPR028994;IPR013517;IPR000413;IPR032695	Integrin alpha chain;Integrin alpha beta-propellor;FG-GAP repeat;Integrin domain superfamily;Integrin alpha, second immunoglobulin-like domain;Integrin alpha, N-terminal	GO:0007229;GO:0005178;GO:0007155;GO:0009897;GO:0008305;GO:0033627;GO:0007160;GO:0098609	K06483	Environmental Information Processing	Signal transduction	PI3K-Akt signaling pathway	ITGA4, CD49d; integrin alpha 4	NA	NA	X
	Orysur_g8877	1.19258	0.0196394	0.290537	ns	IPR028002	Myb/SANT-like DNA-binding domain 5	""	NA	NA	NA	NA	NA	NA	NA	X	Orysur_g738	-1.86282	0.0552129	0.999804	ns	IPR036249;IPR001510;IPR045108;IPR010357	Thioredoxin domain-containing protein 17-like domain;Thioredoxin-like superfamily;Zinc finger, PARP-type;Thioredoxin domain-containing protein 17-like	GO:0047134;GO:0005829;GO:0003677;GO:0008270	NA	NA	NA	NA	NA	NA	NA	X
	Orysur_g4864	-0.635862	0.0197169	0.291132	ns	IPR002167;IPR023395;IPR018108;IPR002067	Solute carrier family 25 member 16-like;Mitochondrial carrier domain superfamily;Mitochondrial substrate/solute carrier;Mitochondrial carrier protein	GO:0055085;GO:0005743	K15085	Brite Hierarchies	Protein families: signaling and cellular processes	Transporters	SLC25A42; solute carrier family 25, member 42	NA	NA	X	Orysur_g11629	-0.532003	0.0553569	0.999804	ns	IPR031481;IPR055270;IPR001503;IPR038577	GT10-like, C-terminal domain superfamily;Fucosyltransferase, C-terminal;Glycosyl transferase family 10;Fucosyltransferase, N-terminal	GO:0006486;GO:0016020;GO:0008417	K00753	Metabolism	Glycan biosynthesis and metabolism	Various types of N-glycan biosynthesis	E2.4.1.214; glycoprotein 3-alpha-L-fucosyltransferase	NA	NA	X
[truncated: 7,387 more rows]
[truncated: 8 more columns]

## Sheet: Supplementary Figure 1
	Supplementary Figure 1a: Copy numbers of Sodalis in parental and first offspring generation of O. surinamensis												Supplementary Figure 1b: Copy numbers of Shikimatogenerans in parental and first offspring generation of O. surinamensis													Statistics
	Supplementary Figure 1A												Supplementary Figure 1B													Experiment	Treatment group	Comparison	Test used	Mean	Median	SD	df	test statistic	p-value
	Well	Sample	Cq	Starting Quantity (SQ)	Amplicon molcular weight	Copy Number	Volume DNA extract	Copy Number in beetle	qPCR_Batch	Time	Sex		Well	Sample	Cq	Starting Quantity (SQ)	Amplicon molcular weight	Copy Number	Volume DNA extract	Copy Number in beetle	qPCR_Batch	Time	Sex			Sodalis titer	Control - Day 0	Control vs Sodalis - Day 0	Wilcoxon rank sum test	232.627	223	186.77		W=0	3.383e-06
[truncated: 177 more rows]

## Sheet: Supplementary Figure 3
	Supplementary Figure 3: Efficiency of Sodalis transmission from infected parents to their offspring
[truncated: 4 more rows]

[truncated: 3 more sheets: Supplementary Figure 5, Supplementary Figure 9, Supplementary Figure 10]
